# Supplementary material for: Bis{tris­[3-(2-pyrid­yl)-1H-pyrazole]cadmium(II)} dodeca­molybdo(V,VI)phosphate hexa­hydrate
Source: Acta Crystallogr Sect E Struct Rep Online. 2010 Feb 6;66(Pt 3):m268–9. doi: 10.1107/S1600536810004307 (PMC2983543; doi:10.1107/S1600536810004307)
Supplement: Supplementary file 2 [file e-66-0m268-Isup2.hkl]

# 
# h,k,l, Fc-squared, Fo-squared, sigma(Fo-squared) and status flag 
# 
data_I
_shelx_title ' z in C2/c' 
_shelx_refln_list_code          4 
_shelx_F_calc_maximum     1776.02 
_exptl_crystal_F_000      5804.00 
_reflns_d_resolution_high  0.8409 
 
loop_ 
 _symmetry_equiv_pos_as_xyz 
 'x, y, z' 
 '-x, y, -z+1/2' 
 'x+1/2, y+1/2, z' 
 '-x+1/2, y+1/2, -z+1/2' 
 '-x, -y, -z' 
 'x, -y, z-1/2' 
 '-x+1/2, -y+1/2, -z' 
 'x+1/2, -y+1/2, z-1/2' 
 
_cell_length_a    19.0326 
_cell_length_b    16.4779 
_cell_length_c    27.2671 
_cell_angle_alpha  90.000 
_cell_angle_beta  105.187 
_cell_angle_gamma  90.000 
 
_shelx_F_squared_multiplier     1.000 
 
loop_ 
 _refln_index_h 
 _refln_index_k 
 _refln_index_l 
 _refln_F_squared_calc 
 _refln_F_squared_meas 
 _refln_F_squared_sigma 
 _refln_observed_status 
   2   0   0  1211262.13  1155577.25   6515.58 o 
   4   0   0   263056.38   222241.75  36094.34 o 
   6   0   0    86232.27    79229.13  13865.31 o 
   8   0   0   131265.91   105844.59  16227.29 o 
  10   0   0    81627.27    85753.63  16816.51 o 
  12   0   0   184074.31   168243.80  33941.31 o 
  14   0   0     9981.94     8875.20   2168.43 o 
  16   0   0      981.17      842.10    303.17 o 
  18   0   0   198492.38   183080.34  41148.89 o 
  20   0   0     9698.65     6518.77   1555.24 o 
   1   1   0     6629.91    17905.86    301.46 o 
   3   1   0    59686.11    59677.19    719.39 o 
   5   1   0   190912.03   195903.38  20579.99 o 
   7   1   0    13425.96    10717.45   1053.67 o 
   9   1   0    16385.64    16551.27   1794.36 o 
  11   1   0   144893.77   136684.08  15838.21 o 
  13   1   0   131794.53   120926.98  15775.42 o 
  15   1   0       82.34      180.42    130.91 o 
  17   1   0     6993.64     6793.49    896.93 o 
  19   1   0     1665.94     1280.05    235.19 o 
  21   1   0      188.13       22.08    192.86 o 
   0   2   0   338538.59   398111.66   2994.02 o 
   2   2   0    10569.67     6758.49    152.26 o 
   4   2   0     4978.26     5860.99   1013.99 o 
   6   2   0   315349.50   326278.56  43332.67 o 
   8   2   0     7734.46     7793.43    722.39 o 
  10   2   0    52467.77    50647.29   6211.77 o 
  12   2   0    38138.03    34744.91   3608.99 o 
  14   2   0     3947.57     3723.24    416.20 o 
  16   2   0      237.07      178.17    175.53 o 
  18   2   0    17252.40    15902.24   2437.14 o 
  20   2   0     4213.65     4888.36   1032.72 o 
   1   3   0    28924.60    25537.45   1698.66 o 
   3   3   0     6694.09     8397.45   1240.50 o 
   5   3   0    34391.07    32368.49   3325.92 o 
   7   3   0    20633.47    23836.89   1915.64 o 
   9   3   0     2821.93     4917.73   1465.12 o 
  11   3   0    42370.36    38719.71   5528.58 o 
  13   3   0    49694.13    49825.33   6456.40 o 
  15   3   0        7.88      103.87    212.90 o 
  17   3   0     2277.98     2594.54    333.96 o 
  19   3   0    10057.96    11686.61   1775.95 o 
  21   3   0      839.81      561.09    281.84 o 
   0   4   0   695357.13   632292.56  26473.40 o 
   2   4   0   203000.38   188524.45   2589.66 o 
   4   4   0      199.61      311.68     55.38 o 
   6   4   0    43710.00    44767.95   2312.84 o 
   8   4   0    33006.15    32317.59   1631.97 o 
  10   4   0    62679.70    60001.21   5434.71 o 
  12   4   0     5268.42     4998.90    605.37 o 
  14   4   0       49.67      951.75    709.60 o 
  16   4   0     3926.65     3825.08    356.40 o 
  18   4   0     3084.38     2550.95    484.99 o 
  20   4   0     3992.94     4446.20    554.78 o 
   1   5   0    62998.06    64281.58   1208.43 o 
   3   5   0   211817.05   218002.84   3200.08 o 
   5   5   0    46877.64    47399.13   2375.81 o 
   7   5   0     1172.80     2168.04    315.12 o 
   9   5   0     2189.44     2084.45    199.55 o 
  11   5   0       46.90      253.83    110.55 o 
  13   5   0      351.64      654.06    198.69 o 
  15   5   0     6419.06     6088.90    479.17 o 
  17   5   0    37339.40    38416.53   5745.38 o 
  19   5   0     5708.35     6013.35    961.16 o 
  21   5   0    12619.96    11161.34   2706.26 o 
   0   6   0   165179.84   157300.61   4103.92 o 
   2   6   0    42442.31    37476.51    465.55 o 
   4   6   0    45257.84    43975.29    450.91 o 
   6   6   0     8286.52     7911.59    434.88 o 
   8   6   0    82120.90    81541.42   4274.31 o 
  10   6   0   162863.05   160615.25   9120.41 o 
  12   6   0     4996.57     4851.40    348.65 o 
  14   6   0     8086.88     8368.47   1062.67 o 
  16   6   0    21705.17    22018.92   2743.12 o 
  18   6   0     5853.77     5004.95    652.59 o 
  20   6   0     4159.88     4090.45   1183.56 o 
   1   7   0    16498.67    18113.85    503.56 o 
   3   7   0    14383.02    11527.46    509.72 o 
   5   7   0    19237.06    17001.63    316.24 o 
   7   7   0    24342.62    22753.71   1169.12 o 
   9   7   0    53658.50    55109.70   3034.99 o 
  11   7   0      197.58      361.99    113.71 o 
  13   7   0     4688.50     5228.06    517.44 o 
  15   7   0     1491.07     1523.42    317.89 o 
  17   7   0     2647.47     1933.84    688.56 o 
  19   7   0     1588.06     1482.27    381.87 o 
   0   8   0   407091.69   413449.44  15203.03 o 
   2   8   0     3643.14     4344.33    176.30 o 
   4   8   0    24249.15    21309.49    869.23 o 
   6   8   0     1886.88     2519.58    488.52 o 
   8   8   0   194385.55   192450.23   9386.39 o 
  10   8   0   126583.23   133554.70   6762.67 o 
  12   8   0    11616.73    13380.61   1035.38 o 
  14   8   0    37213.29    32088.02   7257.24 o 
  16   8   0     5835.27     4541.22   1238.37 o 
  18   8   0    22813.25    21514.64   5453.63 o 
   1   9   0    11654.26    12880.19    471.21 o 
   3   9   0   281532.13   279882.16   5892.85 o 
   5   9   0   302395.66   316194.47   4064.87 o 
   7   9   0      191.29       53.55     90.14 o 
   9   9   0    13955.46    13990.28    764.97 o 
  11   9   0     2727.73     2531.69    335.92 o 
  13   9   0    45335.74    42232.77   9369.15 o 
  15   9   0    13034.73    14320.54   3375.98 o 
  17   9   0       42.21      207.60    259.25 o 
  19   9   0       57.10      178.13    278.84 o 
   0  10   0    10889.19    12131.29    437.06 o 
   2  10   0   197800.19   201543.48   3407.75 o 
   4  10   0   135172.25   132504.95   2971.39 o 
   6  10   0    59252.99    61105.42   1181.24 o 
   8  10   0     1760.28     1478.51    247.82 o 
  10  10   0     1581.68     1644.52    286.35 o 
  12  10   0     2427.16     2649.56    379.86 o 
  14  10   0    83369.07    75906.39  17744.85 o 
  16  10   0    73951.98    64622.97  12637.21 o 
  18  10   0      574.65      263.39    275.73 o 
   1  11   0    50316.94    52566.05    842.05 o 
   3  11   0    17104.37    19454.44    545.38 o 
   5  11   0    16831.11    16193.48    495.36 o 
   7  11   0      739.21      716.28    175.22 o 
   9  11   0    40905.56    39309.63   2832.11 o 
  11  11   0    15714.39    14771.50   1787.63 o 
  13  11   0     4274.87     4810.65   1336.00 o 
  15  11   0        0.37      803.53    303.64 o 
  17  11   0      182.05      102.77    246.65 o 
   0  12   0     9437.21    10114.69   1293.18 o 
   2  12   0    11728.08    11659.23    576.90 o 
   4  12   0     4099.61     3461.97    269.20 o 
   6  12   0    12035.01    10892.02    579.37 o 
   8  12   0     6127.47     6344.52    624.09 o 
  10  12   0    15284.58    13535.01    859.77 o 
  12  12   0       78.76      167.02    292.09 o 
  14  12   0     1885.13     1662.95    697.12 o 
  16  12   0      752.46      803.18    347.70 o 
   1  13   0        1.90      -39.66    146.41 o 
   3  13   0     5538.43     6901.78    697.03 o 
   5  13   0     9372.41     8934.11    490.11 o 
   7  13   0      875.38      399.18    304.83 o 
   9  13   0     6427.16     6811.74    571.09 o 
  11  13   0     1557.69     1211.12    439.68 o 
  13  13   0      433.58      531.85    251.86 o 
  15  13   0      758.71      230.55    262.48 o 
   0  14   0    16986.75    16384.88   1027.69 o 
   2  14   0      900.03      586.41    240.94 o 
   4  14   0      152.80      -52.07    210.58 o 
   6  14   0     2085.68     1777.09    250.83 o 
   8  14   0    25009.77    27712.91   1061.64 o 
  10  14   0    24163.76    24392.20   3003.28 o 
  12  14   0    15704.25    14914.56   1813.66 o 
  14  14   0    11136.49     9946.37   1349.71 o 
   1  15   0     2200.83     1760.40    343.94 o 
   3  15   0     2195.43     2383.37    358.97 o 
   5  15   0    25329.01    26478.06    936.97 o 
   7  15   0     6341.75     7883.64    455.25 o 
   9  15   0      161.45      351.74    205.52 o 
  11  15   0      715.69      677.79    237.73 o 
  13  15   0    11623.29    10384.72   2151.31 o 
   0  16   0      283.15       68.51    359.69 o 
   2  16   0     4040.08     3224.62    415.38 o 
   4  16   0     2973.18     3291.56    423.88 o 
   6  16   0    20613.76    20777.05    894.84 o 
   8  16   0     2852.43     2844.95    394.48 o 
  10  16   0     7829.61     7297.83   1529.55 o 
  12  16   0      478.21      307.37    250.27 o 
   1  17   0       38.60        9.24    228.67 o 
   3  17   0    10443.51    11417.24    699.84 o 
   5  17   0    18074.38    16865.27    858.68 o 
   7  17   0     3342.03     4786.41   1361.69 o 
   9  17   0       36.05      164.59    262.83 o 
   0  18   0     6035.49     5809.90    774.20 o 
   2  18   0       29.44      291.18    266.28 o 
   4  18   0      170.58      442.85    308.31 o 
   6  18   0    15546.02    17294.26    912.24 o 
   8  18   0     4412.25     4504.60    532.56 o 
   1  19   0     7787.56    10222.86    759.71 o 
   3  19   0     4723.99     4770.91    543.48 o 
   5  19   0      749.12      534.98    337.75 o 
 -21   1   1    13452.72    14724.47   1422.53 o 
 -19   1   1     8716.61     7374.23    971.10 o 
 -17   1   1     8139.37     7672.14    865.78 o 
 -15   1   1     5095.19     5258.19    706.07 o 
 -13   1   1   244527.09   226730.80  28191.54 o 
 -11   1   1   147598.16   137604.45  15049.07 o 
  -9   1   1    64397.73    61940.75   7776.21 o 
  -7   1   1      142.08      351.33    126.08 o 
  -5   1   1    30400.64    36629.44   4388.24 o 
  -3   1   1   299556.06   353948.00  13318.91 o 
  -1   1   1   917192.06   666628.56 126736.99 o 
   3   1   1     3330.76    16443.01   8665.70 o 
   5   1   1   404405.38   366583.47  42846.90 o 
   7   1   1   101064.36    89284.23   9389.10 o 
   9   1   1    29915.71    29355.61   3100.20 o 
  11   1   1   202604.84   193993.41  22941.97 o 
  13   1   1    23055.29    21983.97   1854.68 o 
  15   1   1    27078.37    26641.21   3195.63 o 
  17   1   1    43029.96    39950.45   5681.72 o 
  19   1   1     9543.81     8873.97   1004.72 o 
  21   1   1    10584.47    10583.12   1765.19 o 
 -20   2   1     5162.79     5418.19    707.59 o 
 -18   2   1    16019.59    13950.65   1758.76 o 
 -16   2   1     8131.80     8410.61   1184.21 o 
 -14   2   1    52068.83    50191.31   6250.83 o 
 -12   2   1   307779.50   287047.72  33834.70 o 
 -10   2   1   205544.08   199571.55  23211.94 o 
  -8   2   1   191418.06   176469.70  20817.82 o 
  -6   2   1   168101.05   155475.55  16631.31 o 
  -4   2   1      159.19     1057.27    309.76 o 
  -2   2   1    21419.87    19374.92    269.43 o 
   0   2   1    74113.30    86600.19   4956.91 o 
   2   2   1    44566.95    48696.84   2812.46 o 
   4   2   1   476093.81   469397.25  55192.58 o 
   6   2   1   386124.66   339506.22  33939.52 o 
   8   2   1   110472.77   102448.15  10282.58 o 
  10   2   1      118.74      656.14    144.38 o 
  12   2   1    14865.39    13826.60    893.47 o 
  14   2   1     3414.65     3852.45    598.28 o 
  16   2   1    13011.30    12691.56   1706.84 o 
  18   2   1     5282.80     4470.27    812.38 o 
  20   2   1      336.87      702.15    262.69 o 
 -21   3   1    10406.19    11588.68   1706.17 o 
 -19   3   1      166.38      545.71    244.90 o 
 -17   3   1     6790.78     6672.72    934.30 o 
 -15   3   1        4.05      501.66    203.88 o 
 -13   3   1      583.24     1088.97    227.61 o 
 -11   3   1    12942.34    15131.46   2248.61 o 
  -9   3   1    63159.12    72003.19   6010.67 o 
  -7   3   1    21458.45    15263.38   1892.26 o 
  -5   3   1   206122.36   196554.77  14624.94 o 
  -3   3   1   322366.75   361644.13   5799.35 o 
  -1   3   1   112429.92   115099.35   6981.71 o 
   1   3   1    63726.92    86111.69   6900.60 o 
   3   3   1    50173.79    60618.50   2958.05 o 
   5   3   1   256917.47   257261.73  28625.35 o 
   7   3   1    32362.77    27821.48   2075.18 o 
   9   3   1    18931.21    17288.10   1476.26 o 
  11   3   1    14761.89    14753.95   1710.80 o 
  13   3   1     3978.71     4871.15    458.35 o 
  15   3   1    30789.67    29805.37   3801.68 o 
  17   3   1      765.15      828.00    341.78 o 
  19   3   1     6190.79     6830.63   1148.20 o 
  21   3   1     7517.80     7864.49   1116.87 o 
 -20   4   1        7.27      104.38    237.07 o 
 -18   4   1    15857.93    14838.93   2293.34 o 
 -16   4   1    41722.21    37169.50   6103.10 o 
 -14   4   1    71567.02    72934.83   9470.53 o 
 -12   4   1    24742.59    24885.42   3506.33 o 
 -10   4   1    59380.05    62398.25   5139.78 o 
  -8   4   1   370761.13   364751.72  29251.93 o 
  -6   4   1   164420.92   154017.86   3301.44 o 
  -4   4   1     9890.75    10772.55    439.57 o 
  -2   4   1    89386.80    93337.71   1398.53 o 
   0   4   1     4637.52     3947.03    108.28 o 
   2   4   1   171624.17   180916.28   1881.10 o 
   4   4   1    22396.62    24170.64    512.74 o 
   6   4   1    18373.71    19757.43    898.03 o 
   8   4   1      345.59     1037.48    131.84 o 
  10   4   1   167861.69   173122.02  13864.35 o 
  12   4   1   114398.63   113731.81  13425.11 o 
  14   4   1     4797.85     5193.77    516.07 o 
  16   4   1     4020.60     3950.06    348.07 o 
  18   4   1     9228.71     9448.19   1516.30 o 
  20   4   1     4232.83     4943.37    680.63 o 
 -21   5   1    12864.34    12583.44   3120.77 o 
 -19   5   1    15925.27    17261.77   2386.79 o 
 -17   5   1      624.23      648.56    226.21 o 
 -15   5   1     1392.86     1222.58    235.22 o 
 -13   5   1    62602.48    62559.34   9301.59 o 
 -11   5   1   105560.13   109607.63   9785.97 o 
  -9   5   1    52115.50    56274.23   3195.68 o 
  -7   5   1        1.15      317.07     65.96 o 
  -5   5   1    25375.47    26985.69    468.74 o 
  -3   5   1   122951.91   116064.16   1538.29 o 
  -1   5   1    16475.34    13195.88    423.74 o 
   1   5   1     5862.23     6892.01    153.20 o 
   3   5   1    17053.22    17472.64    253.16 o 
   5   5   1   103644.17    99639.89   5026.30 o 
   7   5   1    86495.56    83770.30   4087.53 o 
   9   5   1    13531.66    13076.53    784.05 o 
  11   5   1    21268.25    23136.35   1805.24 o 
  13   5   1     9139.37     8846.01   1097.88 o 
  15   5   1      423.59      327.59    178.94 o 
  17   5   1     1508.99      721.79    283.98 o 
  19   5   1      970.89     1408.38    409.27 o 
 -20   6   1    27570.72    24931.23   4638.33 o 
 -18   6   1     2167.73     1845.85    309.11 o 
 -16   6   1      435.41      177.67    181.53 o 
 -14   6   1    11209.33    10592.66   1469.40 o 
 -12   6   1     2362.30     2342.05    375.20 o 
 -10   6   1     5863.92     4886.82    300.90 o 
  -8   6   1    25152.75    23500.30   1469.91 o 
  -6   6   1    10274.38     9883.59    564.14 o 
  -4   6   1    68246.88    60897.20    954.78 o 
  -2   6   1    76155.77    69660.01   3196.53 o 
   0   6   1     4006.47     4402.90    219.04 o 
   2   6   1      948.39     1315.85    136.72 o 
   4   6   1     6864.26     8453.39    201.12 o 
   6   6   1       12.77      544.79    185.02 o 
   8   6   1       69.03      658.61    203.23 o 
  10   6   1       20.74      -44.96     86.19 o 
  12   6   1     2756.10     2201.53    289.71 o 
  14   6   1     2223.70     2791.37    659.55 o 
  16   6   1     4176.68     3943.47    517.44 o 
  18   6   1       20.22       30.02    227.44 o 
  20   6   1     1098.68      987.88    360.18 o 
 -19   7   1       25.55      229.77    261.07 o 
 -17   7   1    45566.41    39855.59  10777.09 o 
 -15   7   1    12904.06    12774.80   1438.71 o 
 -13   7   1    52206.40    50373.20   7652.27 o 
 -11   7   1     3426.85     3379.56    239.31 o 
  -9   7   1   205491.20   205597.69  11194.62 o 
  -7   7   1    21905.94    21003.98   1056.07 o 
  -5   7   1     9292.08     9448.69    262.28 o 
  -3   7   1   134151.86   112719.95   7324.82 o 
  -1   7   1     1430.70     2255.71    194.34 o 
   1   7   1    17442.17    18455.14    678.52 o 
   3   7   1    13746.88    13453.78    767.56 o 
   5   7   1   151253.03   157249.22   1588.67 o 
   7   7   1      210.47      397.10     76.29 o 
   9   7   1   203359.73   203272.27   9938.37 o 
  11   7   1       23.40     1078.93    391.11 o 
  13   7   1     5161.85     4784.54    744.71 o 
  15   7   1     4889.29     4107.54   1109.91 o 
  17   7   1     5594.90     4597.16   1012.28 o 
  19   7   1     3759.57     3482.57    473.06 o 
 -20   8   1      419.02      211.47    287.89 o 
 -18   8   1     2980.28     2658.41    909.51 o 
 -16   8   1      525.41      292.21    272.15 o 
 -14   8   1     4808.30     3766.98    400.75 o 
 -12   8   1     9842.63     9352.50    820.79 o 
 -10   8   1   123231.00   118869.09   6704.42 o 
  -8   8   1   295018.28   282198.06  15418.50 o 
  -6   8   1     2751.19     4560.04    568.27 o 
  -4   8   1   100480.13   107118.50   1705.91 o 
  -2   8   1    18290.12    16706.80    481.59 o 
   0   8   1    31863.54    34132.54    989.77 o 
   2   8   1    45845.99    46421.53    584.93 o 
   4   8   1   252684.05   228434.39  13897.32 o 
   6   8   1       16.07      175.11     70.99 o 
   8   8   1     7008.35     7444.25    540.26 o 
  10   8   1    22188.99    24722.42   1384.69 o 
  12   8   1     1344.46     1299.36    259.75 o 
  14   8   1    28090.26    24855.72   5513.58 o 
  16   8   1      697.94      494.51    560.09 o 
  18   8   1      173.47      102.16    245.79 o 
 -19   9   1     6063.67     5690.41   1346.28 o 
 -17   9   1      161.25       61.26    245.99 o 
 -15   9   1    55794.41    47130.17   9802.49 o 
 -13   9   1     3449.51     2960.10    966.03 o 
 -11   9   1    15397.36    15078.03   2013.32 o 
  -9   9   1    15487.16    16736.90    916.78 o 
  -7   9   1      585.96      493.74    111.29 o 
  -5   9   1    36899.96    40872.65   1018.57 o 
  -3   9   1   203606.45   201256.27   3812.54 o 
  -1   9   1      823.71     1447.64    160.70 o 
   1   9   1    78935.35    81466.62    793.59 o 
   3   9   1   463085.38   467275.97   7749.16 o 
   5   9   1      504.70     1866.72    454.89 o 
   7   9   1    43085.23    43481.51    891.49 o 
   9   9   1      754.16      963.98    144.69 o 
  11   9   1    34541.99    34490.33   4157.26 o 
  13   9   1    21881.85    20725.44   4035.41 o 
  15   9   1   159790.59   137049.14  30567.05 o 
  17   9   1     5702.48     5417.58   1431.92 o 
  19   9   1      320.05      182.27    276.01 o 
 -18  10   1    10726.01     9222.09   1961.18 o 
 -16  10   1    26546.58    26542.00   5316.61 o 
 -14  10   1     1535.31     2038.42    786.19 o 
 -12  10   1     2770.76     2771.56    411.84 o 
 -10  10   1      526.56      546.49    143.51 o 
  -8  10   1    55859.97    54914.68   4188.04 o 
  -6  10   1    13322.72    13889.40    353.20 o 
  -4  10   1     8055.06     9517.03    302.67 o 
  -2  10   1      202.85      515.36    160.20 o 
   0  10   1    40444.42    42102.73    814.34 o 
   2  10   1   118613.85   123378.43   2247.77 o 
   4  10   1     1744.42     2665.35    301.67 o 
   6  10   1       74.44      248.48    145.06 o 
   8  10   1     2550.15     2561.44    199.63 o 
  10  10   1    37590.93    34891.64   2295.32 o 
  12  10   1     2135.04     1763.04    422.82 o 
  14  10   1      370.35      832.43    373.40 o 
  16  10   1     9351.13    10157.20   2492.16 o 
  18  10   1     2047.08     1959.34    416.52 o 
 -17  11   1      210.58     -231.64    231.64 o 
 -15  11   1    33695.33    28887.12   7855.01 o 
 -13  11   1     4141.68     3730.38    861.55 o 
 -11  11   1    16797.87    17296.76   2225.13 o 
  -9  11   1    20016.25    19510.37   1439.95 o 
  -7  11   1    45026.31    44565.34   1106.73 o 
  -5  11   1     8071.31     7478.46    245.69 o 
  -3  11   1    27856.43    32794.66    619.05 o 
  -1  11   1     4266.15     4672.80    226.96 o 
   1  11   1    25296.47    27188.05    524.35 o 
   3  11   1   208519.36   215564.81   3985.71 o 
   5  11   1      544.32      696.55    170.79 o 
   7  11   1      599.84     1000.50    393.27 o 
   9  11   1    28408.18    25846.94   1821.43 o 
  11  11   1     5146.73     4557.08    544.79 o 
  13  11   1     3718.75     3865.35   1378.82 o 
  15  11   1    30383.52    27189.65   6162.74 o 
  17  11   1      373.85      583.23    474.45 o 
 -16  12   1     9530.01     9584.95   1681.99 o 
 -14  12   1      155.18      137.35    231.18 o 
 -12  12   1     2067.56     2251.26    276.65 o 
 -10  12   1    28858.93    29515.65   2219.51 o 
  -8  12   1     2438.03     2664.47    582.00 o 
  -6  12   1      691.73      578.94    169.11 o 
  -4  12   1      716.37      753.26    173.33 o 
  -2  12   1     4777.07     4798.76    249.73 o 
   0  12   1    28612.91    30676.92    607.18 o 
   2  12   1   189113.45   198755.75   2313.21 o 
   4  12   1    10289.08    10617.38    471.04 o 
   6  12   1     4689.88     3274.18    273.07 o 
   8  12   1     5471.68     5472.96    376.68 o 
  10  12   1    24094.48    22211.90   1451.70 o 
  12  12   1    10386.24     9815.10   1204.54 o 
  14  12   1     1796.85     1439.08    489.87 o 
  16  12   1     4851.24     4721.50    690.27 o 
 -15  13   1     2506.16     2522.30    548.10 o 
 -13  13   1       67.14      217.37    229.38 o 
 -11  13   1    31287.17    31011.17   4274.03 o 
  -9  13   1    13045.39    13673.64    655.59 o 
  -7  13   1    17956.69    17410.71    994.32 o 
  -5  13   1    19642.06    20192.16   1479.55 o 
  -3  13   1    22610.92    25134.25    843.02 o 
  -1  13   1     2795.60     2662.27    317.07 o 
   1  13   1       86.86       82.65    133.56 o 
   3  13   1     8428.26     8967.98    491.15 o 
   5  13   1      416.74      322.76    192.80 o 
   7  13   1    37245.58    37210.07   1767.63 o 
   9  13   1    35501.25    33451.99   2221.90 o 
  11  13   1        0.33       71.04    195.19 o 
  13  13   1    12657.60    12007.29   2490.45 o 
  15  13   1    20904.44    18961.30   4240.95 o 
 -14  14   1      139.68     -136.24    232.09 o 
 -12  14   1     1462.00     1717.37    284.98 o 
 -10  14   1     4964.90     4160.68    299.56 o 
  -8  14   1     9518.24     9340.42    469.23 o 
  -6  14   1     1376.38     1907.35    253.71 o 
  -4  14   1    24956.99    25134.51   1423.36 o 
  -2  14   1     6680.90     6095.28    490.15 o 
   0  14   1    16838.96    15998.71    728.81 o 
   2  14   1    18561.67    19185.86    767.86 o 
   4  14   1     3463.56     3395.55    439.42 o 
   6  14   1     1821.28     1931.44    259.39 o 
   8  14   1     5885.72     6239.51    406.38 o 
  10  14   1       42.65      455.31    221.31 o 
  12  14   1     4064.43     3789.87    363.55 o 
  14  14   1        0.84     -327.19    400.80 o 
 -13  15   1     1132.07     1211.04    299.91 o 
 -11  15   1     5898.14     6390.57    533.30 o 
  -9  15   1    19470.67    19923.77    669.24 o 
  -7  15   1     1652.12     2384.55    364.50 o 
  -5  15   1     5931.69     5050.63    468.15 o 
  -3  15   1     5338.55     6352.93    510.95 o 
  -1  15   1     3569.70     2541.74    377.04 o 
   1  15   1      808.92      405.14    267.66 o 
   3  15   1     2090.82     2442.28    357.28 o 
   5  15   1    10490.64     9865.84    633.96 o 
   7  15   1     3568.32     3241.78    311.50 o 
   9  15   1    11119.96     9694.61    680.36 o 
  11  15   1     1167.54     1332.32    274.25 o 
  13  15   1       64.56      411.63    292.94 o 
 -12  16   1       15.12     -209.18    209.18 o 
 -10  16   1       45.38      193.70    250.18 o 
  -8  16   1     4322.66     4458.47    459.89 o 
  -6  16   1     9049.70    10183.94    688.81 o 
  -4  16   1    25798.27    27470.65   1008.78 o 
  -2  16   1     8498.35     7916.47    582.53 o 
   0  16   1    16730.56    16088.20   1332.58 o 
   2  16   1     8590.09     8288.95    607.94 o 
   4  16   1     1732.67     2580.15    392.01 o 
   6  16   1      497.18      253.79    753.64 o 
   8  16   1     1975.10     2176.69    366.87 o 
  10  16   1     2494.73     2519.37    334.83 o 
  12  16   1       49.81      -25.52    232.52 o 
 -11  17   1     2310.53     1843.78    414.02 o 
  -9  17   1      187.16     -237.26    251.78 o 
  -7  17   1    12561.78    13149.30    759.04 o 
  -5  17   1    14582.77    14760.94    807.48 o 
  -3  17   1     5258.31     4721.18    500.20 o 
  -1  17   1     3042.79     2997.95    460.75 o 
   1  17   1     3561.96     4107.29    467.48 o 
   3  17   1     3502.28     3361.40    434.68 o 
   5  17   1    15958.64    17357.54    854.04 o 
   7  17   1    18394.37    22046.79    972.17 o 
   9  17   1     1965.47     2040.80    395.37 o 
  -8  18   1    12774.50    13251.79    815.63 o 
  -6  18   1      725.36     1002.54    363.37 o 
  -4  18   1     1138.39      985.33    335.42 o 
  -2  18   1     3020.34     3061.06    449.84 o 
   0  18   1     3545.55     3758.29    468.60 o 
   2  18   1    21242.84    23667.27    997.95 o 
   4  18   1     4526.43     5483.88    542.35 o 
   6  18   1    24362.75    27473.64   1099.44 o 
   8  18   1     6563.64     6594.91   1534.69 o 
  -5  19   1       67.09      -63.08    280.49 o 
  -3  19   1     4183.03     4200.88    524.32 o 
  -1  19   1    46545.59    49605.69   1526.13 o 
   1  19   1    22693.55    24714.52   1068.23 o 
   3  19   1      191.00     -231.29    231.29 o 
   5  19   1      173.31      561.83    326.98 o 
 -22   0   2     1598.16     1214.90    389.17 o 
 -20   0   2     6520.59     7141.77   1519.27 o 
 -18   0   2    19463.29    16648.52   2618.91 o 
 -16   0   2    70370.03    65374.93  13199.02 o 
 -14   0   2     3424.41     2983.18    984.87 o 
 -12   0   2   167608.30   153280.64  29849.39 o 
 -10   0   2    10838.62    12204.75   2235.24 o 
  -8   0   2     3388.77     3850.59    318.59 o 
  -6   0   2     2117.05      739.13    102.93 o 
  -4   0   2    88818.75    95496.78   1096.21 o 
  -2   0   2   147887.64   188979.28   1370.26 o 
   2   0   2   175001.98   182186.22   1346.28 o 
   4   0   2    10267.51    14121.31   2367.12 o 
   6   0   2    44992.48    40463.76   6772.50 o 
   8   0   2   119208.53   106503.67  18645.80 o 
  10   0   2     1785.16     1454.69    298.03 o 
  12   0   2   244327.58   222983.14  44137.76 o 
  14   0   2      874.16     1186.60    254.34 o 
  16   0   2    65424.59    65739.38  15435.97 o 
  18   0   2   133087.30   123995.29  30006.96 o 
  20   0   2     4790.91     5481.06   1625.47 o 
 -21   1   2     1502.97     1221.06    257.70 o 
 -19   1   2      144.33       48.48    175.56 o 
 -17   1   2      196.71      215.75    156.25 o 
 -15   1   2      205.59      237.33    137.97 o 
 -13   1   2    91702.74    90804.36  10612.87 o 
 -11   1   2    12526.26    11867.98   1219.81 o 
  -9   1   2      196.13      558.68     94.49 o 
  -7   1   2    14917.47    13487.34   1465.55 o 
  -5   1   2    35076.68    36262.76   3901.21 o 
  -3   1   2    19317.78    19572.35    589.21 o 
  -1   1   2    72086.74    65392.30   4064.53 o 
   1   1   2      628.24     3087.92    390.52 o 
   3   1   2       21.33     1594.80    405.00 o 
   5   1   2   679930.75   621668.00  61249.96 o 
   7   1   2    84668.05    79454.70   9679.84 o 
   9   1   2    25088.12    21187.48   2294.25 o 
  11   1   2    39793.36    36743.54   4285.40 o 
  13   1   2    30506.91    27152.84   3493.29 o 
  15   1   2     7667.13     6653.43    987.91 o 
  17   1   2    65695.83    63678.32   8016.51 o 
  19   1   2    16152.11    15866.83   2060.87 o 
  21   1   2     1226.32     1308.46    271.89 o 
 -22   2   2     2827.16     3279.36    409.98 o 
 -20   2   2     7758.56     9257.79   1448.93 o 
 -18   2   2     1821.57     1262.19    234.37 o 
 -16   2   2    33560.13    30455.92   4041.63 o 
 -14   2   2       76.83      157.41    124.89 o 
 -12   2   2    73201.05    68636.74   7985.86 o 
 -10   2   2     1579.77     1542.09    145.54 o 
  -8   2   2    78006.30    68143.15   7783.13 o 
  -6   2   2   258613.27   258368.91  36356.36 o 
  -4   2   2   113936.48   102457.16  13491.52 o 
  -2   2   2   236320.05   223175.69   8303.77 o 
   0   2   2     2673.83     1257.21    106.20 o 
   2   2   2   240541.58   208743.66  24708.64 o 
   4   2   2     2147.35     2727.62    302.60 o 
   6   2   2   247779.44   237236.80  23879.45 o 
   8   2   2     2823.41     4236.34    284.80 o 
  10   2   2    38629.93    37439.90   2640.39 o 
  12   2   2   104870.65    99286.42  11677.91 o 
  14   2   2      277.43      227.76    136.98 o 
  16   2   2     2527.00     1789.08    228.27 o 
  18   2   2     2476.44     2406.11    430.17 o 
  20   2   2    10360.56    11502.11   1500.16 o 
 -21   3   2     5042.80     4705.51    696.32 o 
 -19   3   2    39957.09    39476.29   5070.89 o 
 -17   3   2       54.73     -148.84    168.31 o 
 -15   3   2   115982.77   117429.46  16346.08 o 
 -13   3   2       18.87      -28.62    123.75 o 
 -11   3   2    13016.16    13828.46   1216.60 o 
  -9   3   2       15.75      218.08     88.01 o 
  -7   3   2   360724.75   339985.78  28895.00 o 
  -5   3   2   508903.47   494204.16  40141.50 o 
  -3   3   2     1543.84     2567.24    109.00 o 
  -1   3   2   111699.40   102192.11   6960.76 o 
   1   3   2    51344.52    55774.49    563.18 o 
   3   3   2    13229.22    14119.72    265.05 o 
   5   3   2    34884.27    31996.32   3304.64 o 
   7   3   2    12600.16    12599.81   1204.62 o 
   9   3   2      557.52      665.63     94.50 o 
  11   3   2    29262.21    28683.59   2536.53 o 
  13   3   2       92.28      296.68    153.28 o 
  15   3   2     1445.04     1912.41    257.05 o 
  17   3   2    35871.63    34901.86   4433.29 o 
  19   3   2    13641.17    14026.92   2417.72 o 
  21   3   2     2160.36     1684.95    347.54 o 
 -20   4   2    10647.16    12255.93   1573.93 o 
 -18   4   2    37075.19    39587.24   5622.05 o 
 -16   4   2    25453.61    23253.87   3433.07 o 
 -14   4   2     5497.46     5353.74    774.46 o 
 -12   4   2    35188.00    34111.92   4906.93 o 
 -10   4   2    95088.76    95057.42   8916.67 o 
  -8   4   2    12005.15    11816.55    769.25 o 
  -6   4   2    96355.18    92920.28   5546.85 o 
  -4   4   2    48987.99    60821.61   1504.34 o 
  -2   4   2    62254.67    73470.98   1666.81 o 
   0   4   2    14691.50    20561.10    454.50 o 
   2   4   2     5130.26     2710.69    257.00 o 
   4   4   2      552.84     1287.23    120.15 o 
   6   4   2     4078.44     3825.25    149.86 o 
   8   4   2    50121.92    47176.65   2646.11 o 
  10   4   2      326.72      347.03    207.67 o 
  12   4   2      133.88      411.71    165.03 o 
  14   4   2     1692.56     1867.12    243.69 o 
  16   4   2      910.13      775.55    258.70 o 
  18   4   2     3090.65     2520.93    381.03 o 
  20   4   2     4395.85     4311.72    425.25 o 
 -21   5   2     5195.01     5056.70    796.03 o 
 -19   5   2    25561.75    26942.83   4170.37 o 
 -17   5   2      164.96      452.80    220.54 o 
 -15   5   2   131106.61   130831.21  20691.54 o 
 -13   5   2     7069.01     7107.64    540.84 o 
 -11   5   2     1030.80     1118.73    242.85 o 
  -9   5   2    18170.54    19167.44   1421.89 o 
  -7   5   2    20831.72    17325.04   1108.39 o 
  -5   5   2       35.90     2205.55   1048.23 o 
  -3   5   2   113166.09   104395.84   2220.57 o 
  -1   5   2    51973.26    47055.05   2513.78 o 
   1   5   2    32295.43    31658.68    546.91 o 
   3   5   2     8853.44     9096.22   1415.70 o 
   5   5   2    77249.27    83127.68   2271.52 o 
   7   5   2   145683.02   150765.66   8532.31 o 
   9   5   2    27773.80    27791.10   1367.74 o 
  11   5   2    36969.89    36955.79   2753.62 o 
  13   5   2     1259.49     1845.47    474.54 o 
  15   5   2    36282.71    35205.05   4531.39 o 
  17   5   2      597.98      376.02    216.98 o 
  19   5   2     9175.64     8723.94   2206.12 o 
 -20   6   2    50346.97    46665.05   8382.56 o 
 -18   6   2     9972.52    11333.51   1759.05 o 
 -16   6   2     9996.39    10001.92   1502.86 o 
 -14   6   2    12339.38    11448.73   1609.97 o 
 -12   6   2    12279.73    13204.49   1903.45 o 
 -10   6   2     4592.25     5939.16    659.35 o 
  -8   6   2    93506.19    92742.48   5483.44 o 
  -6   6   2   117030.73   125528.90   2631.12 o 
  -4   6   2    32253.22    31438.03   1000.27 o 
  -2   6   2   122739.16   112242.60   5703.23 o 
   0   6   2    69413.65    83082.34   2383.28 o 
   2   6   2    84764.97    96684.73   1816.61 o 
   4   6   2    16514.62    16501.14    269.77 o 
   6   6   2    53774.08    54317.39   2593.18 o 
   8   6   2    39167.95    42523.45   2317.71 o 
  10   6   2     7109.14     8127.76    618.56 o 
  12   6   2    95951.02    98435.97  12807.51 o 
  14   6   2    14297.66    15580.02   1711.72 o 
  16   6   2     8704.08     7428.82   1519.27 o 
  18   6   2     2097.86     1812.58    381.09 o 
  20   6   2     7237.06     7055.52   1478.17 o 
 -19   7   2     1226.29      643.28    298.47 o 
 -17   7   2       92.23      117.28    189.86 o 
 -15   7   2     6579.62     6170.27   1052.73 o 
 -13   7   2    34139.59    33549.05   4974.20 o 
 -11   7   2       94.49      350.54    156.38 o 
  -9   7   2   359180.06   353624.16  20880.21 o 
  -7   7   2    75236.41    72620.06   3578.16 o 
  -5   7   2     4569.08     4764.92    185.30 o 
  -3   7   2    63943.01    56742.32   3861.06 o 
  -1   7   2    10857.44    12332.12    339.88 o 
   1   7   2      598.89      712.00    201.58 o 
   3   7   2    89348.50    82534.45   2815.51 o 
   5   7   2     1073.03     1904.45    431.59 o 
   7   7   2    15361.08    15072.05    864.71 o 
   9   7   2   103436.96   107399.15   5379.81 o 
  11   7   2    14980.84    15206.06   1235.14 o 
  13   7   2      259.12      478.22    209.63 o 
  15   7   2       22.68      562.57   1212.68 o 
  17   7   2     3337.87     3709.42    637.17 o 
  19   7   2     3174.38     2528.06    459.89 o 
 -20   8   2     2910.17     2853.79    748.50 o 
 -18   8   2     1052.08      682.87    630.32 o 
 -16   8   2    11062.76     9276.82   1043.11 o 
 -14   8   2      277.32      485.04    187.04 o 
 -12   8   2    35594.54    35481.77   3108.43 o 
 -10   8   2     3291.69     3065.92    208.62 o 
  -8   8   2       80.86      643.80    522.00 o 
  -6   8   2    64149.06    63648.71   1657.39 o 
  -4   8   2      198.12      430.57     90.93 o 
  -2   8   2     9983.63    10262.44    609.80 o 
   0   8   2    30931.66    28826.66    813.12 o 
   2   8   2   209131.50   214737.06   3409.73 o 
   4   8   2   168840.73   152959.44   7577.45 o 
   6   8   2     3726.72     3976.89    175.43 o 
   8   8   2    69677.97    69110.45   3576.92 o 
  10   8   2      301.15      683.38    134.08 o 
  12   8   2    60790.24    55298.50  11515.32 o 
  14   8   2    10405.70     8308.02   2086.22 o 
  16   8   2     1688.00     1879.13    796.46 o 
  18   8   2     7215.04     7222.17   2094.78 o 
 -19   9   2     2557.73     2827.01    488.15 o 
 -17   9   2     5333.74     4263.56    621.76 o 
 -15   9   2    15914.39    13761.32   2622.33 o 
 -13   9   2      340.22      415.09    211.15 o 
 -11   9   2       45.78      234.10    145.21 o 
  -9   9   2    49016.31    48536.33   2843.11 o 
  -7   9   2    18428.12    18823.05    422.00 o 
  -5   9   2    43138.66    46697.41   1018.57 o 
  -3   9   2    12650.97    13219.86    800.60 o 
  -1   9   2    49406.61    47753.57   1313.77 o 
   1   9   2     4451.20     4144.22    191.26 o 
   3   9   2    51354.09    52176.32    998.79 o 
   5   9   2    27192.52    27559.44    701.68 o 
   7   9   2     9362.73     9472.70    743.43 o 
   9   9   2     2577.59     2835.67    199.30 o 
  11   9   2     2307.62     2928.37    483.78 o 
  13   9   2    27473.50    25442.55   5035.70 o 
  15   9   2       73.78      512.71    292.69 o 
  17   9   2    10076.94     8570.49   2278.06 o 
 -18  10   2     2280.94     2128.72    408.19 o 
 -16  10   2    25154.96    21604.93   5129.91 o 
 -14  10   2     2921.20     3767.25   1241.80 o 
 -12  10   2    11897.02    13883.20   2336.13 o 
 -10  10   2        1.89      155.73    132.76 o 
  -8  10   2    23063.53    23067.72    551.48 o 
  -6  10   2    45934.93    47529.25    938.93 o 
  -4  10   2    19219.09    19417.98    521.87 o 
  -2  10   2      446.65      573.13    297.47 o 
   0  10   2     3970.37     5559.74    223.86 o 
   2  10   2   339714.28   352459.03   6837.25 o 
   4  10   2   141423.05   145086.34   2395.68 o 
   6  10   2    50434.82    51900.64    829.68 o 
   8  10   2     1979.68     2579.66    199.73 o 
  10  10   2    13302.42    14122.12   1888.21 o 
  12  10   2      437.91      234.13    203.75 o 
  14  10   2   116737.86   105562.59  23827.09 o 
  16  10   2    20278.26    20790.55   7281.21 o 
  18  10   2     1150.68     1227.09    371.13 o 
 -17  11   2     9737.29     9456.38   2795.33 o 
 -15  11   2    18172.38    17388.67   3542.12 o 
 -13  11   2     1266.90      740.58    507.00 o 
 -11  11   2   102762.89    97053.07  11126.18 o 
  -9  11   2   125719.55   132254.05   3790.08 o 
  -7  11   2     1003.21     1362.47    200.38 o 
  -5  11   2    34903.99    34167.64   1502.81 o 
  -3  11   2    84655.59    83924.66   1815.54 o 
  -1  11   2    25339.24    26870.52    695.61 o 
   1  11   2   145391.67   155341.94   2609.44 o 
   3  11   2   121126.51   129116.59   1714.06 o 
   5  11   2     6668.70     7411.80    364.57 o 
   7  11   2    66198.20    67901.14   1263.31 o 
   9  11   2    39953.99    40280.19   2769.00 o 
  11  11   2      297.64      248.41    209.52 o 
  13  11   2       84.06       91.63    440.20 o 
  15  11   2    18059.94    17568.91   2956.33 o 
  17  11   2    10847.44     9880.43   2399.67 o 
 -16  12   2    13088.13    13933.96   2975.18 o 
 -14  12   2     7895.12     7475.07   1517.56 o 
 -12  12   2    21116.92    19267.66   2660.06 o 
 -10  12   2   104264.75    99363.61   7664.68 o 
  -8  12   2     4979.28     4964.42    472.19 o 
  -6  12   2     4827.77     4576.67    553.09 o 
  -4  12   2     4949.69     6276.22    344.73 o 
  -2  12   2    19198.64    19585.94    634.82 o 
   0  12   2    29466.13    29479.56    679.49 o 
   2  12   2     5891.08     6566.73    359.79 o 
   4  12   2     2023.42     1817.61    213.31 o 
   6  12   2     8410.45    10501.02    442.95 o 
   8  12   2   100252.26    98504.34   7004.42 o 
  10  12   2    16372.07    14154.97   1542.15 o 
  12  12   2      190.11      202.10    188.21 o 
  14  12   2     1895.64     1169.93    320.86 o 
  16  12   2        5.82        9.65    231.66 o 
 -15  13   2     1591.34     2046.13    620.04 o 
 -13  13   2     9607.37     9014.40   1235.82 o 
 -11  13   2      460.98      978.84    229.25 o 
  -9  13   2    29401.54    31207.53   2093.65 o 
  -7  13   2    11400.79    10930.63    580.40 o 
  -5  13   2    67250.30    72113.52   3060.22 o 
  -3  13   2    25649.00    25837.14    847.76 o 
  -1  13   2    29115.39    30981.98    678.95 o 
   1  13   2     6378.49     7526.87    580.37 o 
   3  13   2      747.96      535.93    176.38 o 
   5  13   2        9.17      127.55    286.83 o 
   7  13   2    51390.16    51915.69    968.16 o 
   9  13   2    27751.69    29284.67   2199.66 o 
  11  13   2      518.57      430.96    193.69 o 
  13  13   2     1116.39     1423.64    340.28 o 
  15  13   2      206.03      -91.72    337.43 o 
 -14  14   2     3819.18     3618.59    510.42 o 
 -12  14   2     1029.67     1610.63    286.21 o 
 -10  14   2     4739.20     4466.36    305.72 o 
  -8  14   2       14.21      -79.50    163.47 o 
  -6  14   2    16498.72    14913.26    701.29 o 
  -4  14   2    16043.03    16058.10   1449.05 o 
  -2  14   2     2068.49     1435.70    301.22 o 
   0  14   2     1776.96     1462.91    322.06 o 
   2  14   2    20447.57    20415.73    929.09 o 
   4  14   2    51613.48    56402.34   1003.50 o 
   6  14   2      323.48      258.41    177.84 o 
   8  14   2     1556.02     1338.29    246.52 o 
  10  14   2       36.89      145.09    173.03 o 
  12  14   2     6568.49     6113.52    771.61 o 
  14  14   2      737.84      482.61    565.23 o 
 -13  15   2     1864.60     1304.93    287.76 o 
 -11  15   2    13288.81    15925.68   1987.13 o 
  -9  15   2      302.43      554.10    275.35 o 
  -7  15   2     6234.10     6724.32   1072.23 o 
  -5  15   2     1744.85     1552.49    503.57 o 
  -3  15   2    11797.58    10995.68    633.52 o 
  -1  15   2     7839.11     7908.08    599.52 o 
   1  15   2    12629.76    12497.30    972.88 o 
   3  15   2     1856.74     1933.66    336.05 o 
   5  15   2      735.00      394.74    204.30 o 
   7  15   2     4447.88     3881.66    336.80 o 
   9  15   2     5765.51     5229.30    425.21 o 
  11  15   2    15359.09    14479.14   1324.44 o 
  13  15   2     3458.49     3637.57    513.46 o 
 -12  16   2      709.67      668.07    419.64 o 
 -10  16   2        7.32       27.13    226.75 o 
  -8  16   2     5384.52     5087.18    645.73 o 
  -6  16   2    61404.84    64248.71   2245.51 o 
  -4  16   2     6185.89     6836.26    562.87 o 
  -2  16   2     7895.17     8857.45    733.09 o 
   0  16   2     1852.52     1928.21    417.93 o 
   2  16   2     7068.81     6935.73   1556.96 o 
   4  16   2     3450.25     3463.60    429.83 o 
   6  16   2     1543.65      942.92    626.89 o 
   8  16   2     3007.11     3293.25    336.24 o 
  10  16   2      443.57      423.73    245.02 o 
  12  16   2    16978.90    18011.39   2105.94 o 
 -11  17   2    13739.11    13463.85   1675.14 o 
  -9  17   2       48.30     -215.93    243.41 o 
  -7  17   2     3415.97     2924.12    444.37 o 
  -5  17   2    22132.03    23051.21    970.38 o 
  -3  17   2      352.18      159.26    264.35 o 
  -1  17   2    10957.60    11104.69    678.04 o 
   1  17   2       93.76     -128.27    195.09 o 
   3  17   2     1007.86      566.74    280.86 o 
   5  17   2    21961.69    23470.32    981.16 o 
   7  17   2    61467.90    66325.77   1932.07 o 
   9  17   2     4739.41     4805.19    649.41 o 
  -8  18   2      438.93      475.35    314.94 o 
  -6  18   2        3.38     -144.34    267.20 o 
  -4  18   2      763.60      761.65    318.36 o 
  -2  18   2      841.07      708.18    313.34 o 
   0  18   2     3945.78     3740.82    647.45 o 
   2  18   2      761.26     1284.72    356.25 o 
   4  18   2      492.66      208.98    282.13 o 
   6  18   2     8701.62     9784.18    718.98 o 
   8  18   2      480.18      972.46    387.10 o 
  -5  19   2       57.09       18.03    679.99 o 
  -3  19   2    10676.97    12247.03    798.47 o 
  -1  19   2    12317.61    14372.47   1478.17 o 
   1  19   2      769.05      786.48    436.77 o 
   3  19   2     2794.03     2916.79    467.50 o 
 -21   1   3     2583.05     2204.08    293.88 o 
 -19   1   3      215.04      138.85    180.16 o 
 -17   1   3    19680.71    18342.73   1888.80 o 
 -15   1   3    51881.26    48822.25   6092.61 o 
 -13   1   3     2578.31     2049.60    194.65 o 
 -11   1   3     8372.19     8950.92    875.67 o 
  -9   1   3    88748.53    88241.38   8552.50 o 
  -7   1   3      670.06      775.95    110.26 o 
  -5   1   3    13821.40    18148.11   1861.11 o 
  -3   1   3     2258.26     1201.67     90.78 o 
  -1   1   3   569277.06   517317.09  15773.39 o 
   1   1   3    63680.64    45433.22    755.36 o 
   3   1   3    13203.15    18741.84   1359.74 o 
   5   1   3    60518.16    54814.46   4616.18 o 
   7   1   3    41818.75    47308.60   4829.16 o 
   9   1   3   258212.53   239412.70  27665.45 o 
  11   1   3    19018.52    21460.87   2678.43 o 
  13   1   3    35067.95    32657.87   4124.21 o 
  15   1   3      717.11      857.32    224.48 o 
  17   1   3   147911.33   140654.31  18919.13 o 
  19   1   3    20944.53    20186.42   2402.53 o 
  21   1   3      669.39      177.08    207.01 o 
 -22   2   3     2102.78     2519.27    384.81 o 
 -20   2   3     1336.41     1139.36    289.39 o 
 -18   2   3    19724.24    18618.72   2401.05 o 
 -16   2   3      338.05      718.42    189.87 o 
 -14   2   3    37380.48    33650.84   3475.49 o 
 -12   2   3    34015.88    32623.34   3281.66 o 
 -10   2   3   150880.20   139186.69  16041.43 o 
  -8   2   3      251.29      923.37    311.55 o 
  -6   2   3   101380.73    93295.44  13108.36 o 
  -4   2   3    55057.85    50767.49   6427.31 o 
  -2   2   3    31873.27    40080.68   1916.65 o 
   0   2   3      166.81      594.81     61.73 o 
   2   2   3     8551.60     8750.57    419.52 o 
   4   2   3   640035.94   568314.50  45707.91 o 
   6   2   3   622923.06   559860.81  52467.05 o 
   8   2   3    55642.97    54455.82   5575.91 o 
  10   2   3       80.85       55.02    153.84 o 
  12   2   3     6678.84     6261.86    796.56 o 
  14   2   3    26131.80    24391.82   2366.93 o 
  16   2   3    22535.86    22022.21   2744.20 o 
  18   2   3     7494.27     6942.04    652.67 o 
  20   2   3      496.41      667.87    235.83 o 
 -21   3   3      206.27      661.01    265.99 o 
 -19   3   3     3206.60     3758.65    389.46 o 
 -17   3   3     4342.81     5067.66    828.16 o 
 -15   3   3     2834.12     2906.74    295.58 o 
 -13   3   3     1526.95     1307.44    203.13 o 
 -11   3   3        8.39       76.47    107.30 o 
  -9   3   3    21546.38    16325.58   1398.61 o 
  -7   3   3    43193.40    32976.64   3049.87 o 
  -5   3   3    21492.66    21181.84   1691.70 o 
  -3   3   3    43004.21    57222.87   1384.95 o 
  -1   3   3    54589.17    69570.58   8812.92 o 
   1   3   3    16344.97    23400.26    387.55 o 
   3   3   3   131126.84   137034.27   8281.04 o 
   5   3   3   146651.00   136238.92   8165.08 o 
   7   3   3     1277.95     1643.91    144.49 o 
   9   3   3    17812.86    20094.72   1886.33 o 
  11   3   3   108122.82   104507.30  11171.60 o 
  13   3   3     7305.60     6918.41    728.82 o 
  15   3   3     3955.26     4228.92    500.38 o 
  17   3   3     3413.49     3699.42    465.96 o 
  19   3   3     7011.45     7099.95    740.75 o 
 -20   4   3    47088.75    48672.45   6714.41 o 
 -18   4   3   108487.31   103249.80  15735.07 o 
 -16   4   3    49743.98    47339.82   6976.84 o 
 -14   4   3    31856.37    31756.10   4774.27 o 
 -12   4   3     7276.71     8689.75   1116.94 o 
 -10   4   3    99227.15   106870.98   9995.00 o 
  -8   4   3      678.80      740.73    114.84 o 
  -6   4   3    22868.33    21233.84   1637.13 o 
  -4   4   3   166936.75   177428.53   2608.13 o 
  -2   4   3    44358.99    49781.70   1653.67 o 
   0   4   3   828739.69   801078.88  43608.32 o 
   2   4   3    64884.36    71205.29    975.32 o 
   4   4   3     1340.86     1455.74    139.43 o 
   6   4   3    93179.88    90446.37   5999.45 o 
   8   4   3        5.15      558.64     90.90 o 
  10   4   3    70579.87    67066.38   4689.14 o 
  12   4   3    34221.96    34003.72   4491.57 o 
  14   4   3   158792.95   165269.83  17839.55 o 
  16   4   3    12650.30    13975.46   1648.25 o 
  18   4   3     3096.48     2649.60    624.52 o 
  20   4   3      557.16      659.28    315.80 o 
 -21   5   3     5651.09     5012.60    747.89 o 
 -19   5   3    23902.72    25254.66   3287.68 o 
 -17   5   3    24670.43    26080.75   3390.91 o 
 -15   5   3    72603.62    71429.67  10908.07 o 
 -13   5   3    41779.02    38601.67   5612.93 o 
 -11   5   3     1679.97     1464.10    146.32 o 
  -9   5   3     1252.86     2288.11    295.31 o 
  -7   5   3    12707.78    13426.77    926.47 o 
  -5   5   3     6342.50     5782.34    205.21 o 
  -3   5   3   354793.75   354981.63   7717.18 o 
  -1   5   3   294978.41   273385.75  17894.13 o 
   1   5   3    58292.26    72786.35   1696.80 o 
   3   5   3     1961.71     2742.95    134.27 o 
   5   5   3       73.60      795.96    188.73 o 
   7   5   3    10247.80    12135.61    659.03 o 
   9   5   3    61037.85    61117.50   3644.15 o 
  11   5   3    33419.86    34209.13   2385.72 o 
  13   5   3     5231.76     6551.21    935.33 o 
  15   5   3     7302.60     6474.50    906.75 o 
  17   5   3     3497.14     3235.11    340.28 o 
  19   5   3    11508.55     9761.66   1450.76 o 
 -20   6   3     3946.36     4229.87    414.87 o 
 -18   6   3    24646.01    23318.20   3388.84 o 
 -16   6   3      627.05      491.07    191.22 o 
 -14   6   3    16037.19    16708.68   2243.43 o 
 -12   6   3    71982.64    69933.35   6473.20 o 
 -10   6   3    53881.64    51876.93   3316.48 o 
  -8   6   3    85528.25    86433.15   5471.04 o 
  -6   6   3    62171.49    57955.57   1446.13 o 
  -4   6   3   317708.56   300976.81   9715.61 o 
  -2   6   3    15237.58    14313.81   1203.00 o 
   0   6   3   212146.45   224181.84   6369.98 o 
   2   6   3    27332.39    32063.23    349.80 o 
   4   6   3    35773.40    38557.18    439.90 o 
   6   6   3       18.23      476.72    128.06 o 
   8   6   3   210097.38   218131.45  11634.88 o 
  10   6   3    60548.48    61994.09   4945.49 o 
  12   6   3    21380.53    22612.71   2191.37 o 
  14   6   3    85431.59    89626.31  10452.77 o 
  16   6   3     6847.39     6110.31   1212.68 o 
  18   6   3     4241.76     4565.74   1002.00 o 
  20   6   3        3.92      -55.64    289.93 o 
 -19   7   3     2299.53     2297.02    409.03 o 
 -17   7   3     6892.44     6767.49   1183.26 o 
 -15   7   3    11569.93    13538.97   2513.35 o 
 -13   7   3    41998.75    40779.88   6474.57 o 
 -11   7   3    49030.70    44222.54   3994.91 o 
  -9   7   3    61327.78    61601.31   3452.92 o 
  -7   7   3    11930.01    12229.97    764.82 o 
  -5   7   3    74418.33    80632.11   1963.73 o 
  -3   7   3    15394.72    19286.21   1061.63 o 
  -1   7   3   100303.46   102873.13   3712.36 o 
   1   7   3   213891.98   242112.64   4856.27 o 
   3   7   3    47648.84    50568.55   1249.97 o 
   5   7   3     1324.43     2078.96    320.78 o 
   7   7   3   102841.62   100003.55   4697.05 o 
   9   7   3   273534.38   271967.97  14933.87 o 
  11   7   3     1342.57     1656.73    162.86 o 
  13   7   3     1363.48     1012.35    383.67 o 
  15   7   3      168.82      -17.34    337.43 o 
  17   7   3    24892.64    22476.56   4730.82 o 
  19   7   3     5814.87     7277.31   1248.65 o 
 -20   8   3    11711.00     9924.01   2183.85 o 
 -18   8   3     2610.21     2155.99    736.51 o 
 -16   8   3      597.84      104.28    242.38 o 
 -14   8   3     4118.20     4032.61    533.57 o 
 -12   8   3      483.21      720.25    247.72 o 
 -10   8   3    51270.50    49371.35   3433.78 o 
  -8   8   3    25617.24    24352.56   1373.38 o 
  -6   8   3    52839.77    49748.58   1029.94 o 
  -4   8   3    13000.39    14406.00    803.11 o 
  -2   8   3     5226.08     6513.20    488.32 o 
   0   8   3    90455.99    92208.91   2550.37 o 
   2   8   3   170202.78   177729.13   4145.37 o 
   4   8   3    37415.82    32559.82    940.93 o 
   6   8   3     2397.96     2922.49    154.96 o 
   8   8   3   115567.75   111458.63   6703.24 o 
  10   8   3    32360.18    26391.54   2517.49 o 
  12   8   3    25763.62    24606.55   3953.20 o 
  14   8   3    37887.86    31545.05   6065.11 o 
  16   8   3     3726.15     3382.08    832.43 o 
  18   8   3     3158.41     2715.24    623.47 o 
 -19   9   3      733.65      867.13    364.83 o 
 -17   9   3     1435.20      538.01    288.13 o 
 -15   9   3     6938.24     5563.64   1103.06 o 
 -13   9   3    19422.39    19171.75   2836.08 o 
 -11   9   3     9649.50    10853.18   1037.85 o 
  -9   9   3    13581.77    14973.26    986.95 o 
  -7   9   3    15492.48    15373.35    517.97 o 
  -5   9   3    43752.92    45129.79   1196.07 o 
  -3   9   3    73986.07    71582.30   3207.43 o 
  -1   9   3   132388.44   138370.06   4042.13 o 
   1   9   3    14569.65    13836.97    496.43 o 
   3   9   3    75224.17    75202.90   2198.22 o 
   5   9   3     4462.53     5124.10    280.12 o 
   7   9   3     9703.70     9593.75    541.42 o 
   9   9   3     2081.51     1681.29    169.71 o 
  11   9   3    16633.89    15750.21   2038.98 o 
  13   9   3    18255.40    16213.10   3459.90 o 
  15   9   3    21886.68    20418.47   5028.85 o 
  17   9   3     9096.43     8857.78   1008.85 o 
 -18  10   3     5867.44     5034.05    984.87 o 
 -16  10   3     1571.38     1403.80    348.61 o 
 -14  10   3     4004.84     4908.13   1507.29 o 
 -12  10   3     7388.29     7612.05   1144.07 o 
 -10  10   3    72467.64    74331.99   4419.54 o 
  -8  10   3    12048.92    13464.42    505.82 o 
  -6  10   3     7576.82     7892.52    370.84 o 
  -4  10   3    17345.66    18118.22    859.84 o 
  -2  10   3     1217.92     1933.48    278.87 o 
   0  10   3      906.32     1195.81    136.47 o 
   2  10   3     2252.64     3172.70    442.53 o 
   4  10   3   121213.51   121730.03   3299.26 o 
   6  10   3    12468.17    14203.82    468.48 o 
   8  10   3     4267.93     4402.77    350.83 o 
  10  10   3     6401.79     6518.53    862.45 o 
  12  10   3    21484.90    21768.49   2662.46 o 
  14  10   3    16914.37    15557.25   2226.67 o 
  16  10   3       13.31      423.72    378.53 o 
  18  10   3     1601.93     1195.96    518.99 o 
 -17  11   3      121.97      333.99    275.54 o 
 -15  11   3     3252.99     3080.73    811.88 o 
 -13  11   3     2916.37     2588.39    281.46 o 
 -11  11   3    14895.09    12569.86   1712.29 o 
  -9  11   3       73.77      168.45    137.83 o 
  -7  11   3    14372.64    14206.19    519.67 o 
  -5  11   3      125.96      237.70    101.46 o 
  -3  11   3    13516.46    13242.38    721.06 o 
  -1  11   3    27850.01    31841.08   1264.80 o 
   1  11   3    33366.26    37294.93   1455.02 o 
   3  11   3    30206.14    31607.04    796.46 o 
   5  11   3      551.72      652.60    160.26 o 
   7  11   3     2553.15     2331.54    235.13 o 
   9  11   3       64.30      179.87    140.31 o 
  11  11   3    20432.40    18784.42   1907.59 o 
  13  11   3     2169.82     2322.29    546.39 o 
  15  11   3     4645.09     3567.89    942.05 o 
  17  11   3       48.09      243.51    316.87 o 
 -16  12   3      183.54      208.04    248.39 o 
 -14  12   3    16561.62    14767.17   3223.53 o 
 -12  12   3     6305.58     7724.97   1510.74 o 
 -10  12   3    93617.77    89778.16   7149.60 o 
  -8  12   3    45570.66    48188.71   2016.19 o 
  -6  12   3    18024.63    20044.80   1365.68 o 
  -4  12   3    62979.01    62860.29   2220.47 o 
  -2  12   3       67.46     1065.99    449.60 o 
   0  12   3     1689.24     1767.85    204.38 o 
   2  12   3    18293.37    19041.52    945.09 o 
   4  12   3     3688.31     4433.24    309.06 o 
   6  12   3      276.78      239.84    168.04 o 
   8  12   3    71008.96    70203.22   4433.82 o 
  10  12   3    13288.95    13024.55   1092.51 o 
  12  12   3     3341.69     3078.60    323.62 o 
  14  12   3     5660.53     4656.75    577.22 o 
  16  12   3     1832.17     1069.01    483.02 o 
 -15  13   3     4363.17     4154.27    765.63 o 
 -13  13   3       53.25      759.59    237.60 o 
 -11  13   3    17828.36    17254.02   1907.74 o 
  -9  13   3     1076.79     1428.98    239.98 o 
  -7  13   3      157.02       85.82    174.69 o 
  -5  13   3    41129.42    43285.52   2249.28 o 
  -3  13   3    28239.08    29221.47    908.21 o 
  -1  13   3    18152.90    18497.44    552.32 o 
   1  13   3     1689.53     1752.31    216.64 o 
   3  13   3    12620.70    12840.96    481.73 o 
   5  13   3      310.37      176.44    231.33 o 
   7  13   3    29444.06    29341.74    908.92 o 
   9  13   3      208.63      297.43    155.06 o 
  11  13   3     5037.06     4255.19    432.66 o 
  13  13   3       73.13      208.65    238.37 o 
  15  13   3      202.53       57.95    274.38 o 
 -14  14   3     1572.63     1638.40    688.56 o 
 -12  14   3    34548.73    33233.04   4427.77 o 
 -10  14   3      339.24      617.18    180.82 o 
  -8  14   3       22.94       14.72    168.24 o 
  -6  14   3     8093.12     8281.18    559.16 o 
  -4  14   3    95030.32    92169.48   4167.30 o 
  -2  14   3      951.38      807.41    270.78 o 
   0  14   3    71873.59    71561.82   3317.74 o 
   2  14   3      661.45      761.01    214.88 o 
   4  14   3     1003.84      931.13    214.93 o 
   6  14   3     1408.17     2135.11    277.56 o 
   8  14   3    21753.45    24210.69    709.70 o 
  10  14   3      398.04      610.86    208.66 o 
  12  14   3     1802.32     1948.97    301.03 o 
  14  14   3     8571.97     8360.83   2367.12 o 
 -13  15   3     6598.72     7409.36   1038.43 o 
 -11  15   3     6849.00     6862.91    994.44 o 
  -9  15   3    18323.21    18818.03    812.43 o 
  -7  15   3     2868.95     3129.47    402.36 o 
  -5  15   3    70950.49    69932.80   4554.40 o 
  -3  15   3    25463.93    26392.92   1253.79 o 
  -1  15   3    52225.91    56703.60   3286.91 o 
   1  15   3    54346.81    56987.55   2951.20 o 
   3  15   3        5.72      -55.19    156.40 o 
   5  15   3     8029.33     8545.91    464.43 o 
   7  15   3     8498.44     8054.47    461.14 o 
   9  15   3    26843.04    25189.71   1906.33 o 
  11  15   3      275.95      697.83    243.61 o 
  13  15   3    15097.60    15403.77   2077.66 o 
 -12  16   3      599.79      748.88    330.50 o 
 -10  16   3      545.24      337.86    252.60 o 
  -8  16   3    19102.36    18989.96    842.54 o 
  -6  16   3    91400.06    93187.59   1798.72 o 
  -4  16   3    19038.15    19192.24    855.06 o 
  -2  16   3     1538.28     1699.17    339.81 o 
   0  16   3      185.62      -71.78    303.17 o 
   2  16   3    17554.10    17905.83    821.16 o 
   4  16   3    10492.89    11853.18    702.47 o 
   6  16   3     1977.83     2400.48    445.33 o 
   8  16   3     5394.75     6557.12    443.23 o 
  10  16   3    16589.96    17727.19   2127.71 o 
 -11  17   3      357.97      150.05    283.11 o 
  -9  17   3      715.35      470.15    296.88 o 
  -7  17   3     6516.24     5889.63    539.93 o 
  -5  17   3     3345.03     3530.54    482.02 o 
  -3  17   3     6853.79     5307.07    514.73 o 
  -1  17   3      484.57      547.84    337.43 o 
   1  17   3       46.58      236.82    227.75 o 
   3  17   3     1003.78     1159.00    319.50 o 
   5  17   3     2127.88     2738.73    433.67 o 
   7  17   3     1834.80     2437.93    438.97 o 
   9  17   3      345.06      -96.09    216.64 o 
  -8  18   3      807.91      373.72    304.35 o 
  -6  18   3    11128.79    11261.74    757.26 o 
  -4  18   3     3412.04     3349.52    454.87 o 
  -2  18   3     4138.57     4227.43    497.74 o 
   0  18   3     5235.27     5038.84    522.61 o 
   2  18   3      754.36      760.73    331.75 o 
   4  18   3     2282.23     2038.10    413.87 o 
   6  18   3    19670.56    20447.98   1327.44 o 
  -5  19   3     7224.38     7491.78    710.82 o 
  -3  19   3      829.38      735.29    351.13 o 
  -1  19   3      525.08      609.97    336.28 o 
   1  19   3     1934.72     2210.00    436.01 o 
   3  19   3     1009.51     1503.24    393.12 o 
 -22   0   4    12258.58    11894.13   3948.06 o 
 -20   0   4     3435.37     3353.59    442.57 o 
 -18   0   4     3025.50     2101.15    686.84 o 
 -16   0   4     6412.15     5324.65   1210.97 o 
 -14   0   4     7574.59     7362.99   1858.41 o 
 -12   0   4     5999.58     7185.44   1279.48 o 
 -10   0   4    68365.47    59369.92  10552.71 o 
  -8   0   4   386619.41   358345.69  59589.15 o 
  -6   0   4   440566.06   391533.41  66743.61 o 
  -2   0   4    32932.53    26014.37    486.44 o 
   0   0   4    16700.94    11111.18    203.47 o 
   2   0   4    83684.73    72483.28    870.11 o 
   4   0   4      365.94      810.66    208.96 o 
   6   0   4    15660.29    15155.31   1664.87 o 
   8   0   4    26685.18    27779.56   3706.55 o 
  10   0   4   111801.86   113302.12  19127.11 o 
  12   0   4   162051.77   151232.59  30644.13 o 
  14   0   4    72342.89    65564.85  14392.86 o 
  16   0   4    17630.73    17364.66   3900.10 o 
  18   0   4    25440.21    22765.17   4139.90 o 
  20   0   4     3133.66     2344.61    805.03 o 
 -21   1   4    25464.78    22315.23   2892.53 o 
 -19   1   4      564.88      345.68    183.33 o 
 -17   1   4     2659.73     3189.55    490.99 o 
 -15   1   4    11100.42    12129.86   1447.25 o 
 -13   1   4    34673.30    32698.61   3811.22 o 
 -11   1   4     4265.93     3689.21    328.75 o 
  -9   1   4    12604.73    10584.07   1310.79 o 
  -7   1   4    16477.46    14323.64   1532.79 o 
  -5   1   4     1706.04     2146.56    176.02 o 
  -3   1   4    60446.04    74570.88   2785.05 o 
  -1   1   4    48719.70    44908.46    426.77 o 
   1   1   4    43058.23    49850.52   1286.33 o 
   3   1   4   234775.89   220154.09  16136.37 o 
   5   1   4   207680.94   186176.02  16310.41 o 
   7   1   4    14696.79    14346.10   1859.64 o 
   9   1   4    13220.69    13910.88   1598.06 o 
  11   1   4     5507.23     6144.84    828.70 o 
  13   1   4      157.42      157.31    118.03 o 
  15   1   4      108.49     -109.74    191.39 o 
  17   1   4     3645.97     3351.66    304.64 o 
  19   1   4     3523.91     3106.91    428.69 o 
 -22   2   4      203.90      291.85    282.81 o 
 -20   2   4       30.11      -25.62    215.03 o 
 -18   2   4      125.54       10.09    179.42 o 
 -16   2   4     1343.98     1281.44    207.12 o 
 -14   2   4       35.86      -86.42    107.63 o 
 -12   2   4       16.11      226.01    299.64 o 
 -10   2   4     4458.96     4748.02    265.54 o 
  -8   2   4     4316.97     3217.73    357.98 o 
  -6   2   4       84.75     2170.64    335.10 o 
  -4   2   4   364120.66   377406.53   9249.83 o 
  -2   2   4   172572.08   178049.02   7079.80 o 
   0   2   4    45271.49    31347.38   1730.57 o 
   2   2   4       12.75      465.92     66.26 o 
   4   2   4   344001.00   340717.00  21086.37 o 
   6   2   4   104486.69   107118.37   5819.18 o 
   8   2   4     7490.70     8717.98    611.11 o 
  10   2   4    15995.89    15014.02   1561.97 o 
  12   2   4    11202.24     9887.21    784.20 o 
  14   2   4    47219.76    46485.10   5388.51 o 
  16   2   4      937.08      670.36    190.65 o 
  18   2   4      278.22      156.06    170.78 o 
  20   2   4      409.57      544.17    223.25 o 
 -21   3   4     7410.66     7139.44   1008.39 o 
 -19   3   4    16890.00    16371.18   2515.96 o 
 -17   3   4    10070.22     9890.88   1428.91 o 
 -15   3   4    51117.07    47881.58   6914.55 o 
 -13   3   4    42893.82    42018.08   4985.31 o 
 -11   3   4    54327.92    57361.87   4916.98 o 
  -9   3   4    15374.96    15509.46   1549.16 o 
  -7   3   4   291434.28   261334.06  24744.74 o 
  -5   3   4    39683.63    39923.82   3466.70 o 
  -3   3   4       49.56      879.85    309.37 o 
  -1   3   4    92815.56    92201.84   9018.76 o 
   1   3   4  1200510.75  1173059.50  54666.47 o 
   3   3   4   411946.47   402884.97  24323.56 o 
   5   3   4   248251.16   244196.38  14137.08 o 
   7   3   4   128169.05   126061.97   8201.98 o 
   9   3   4    92650.88    85960.98   6458.49 o 
  11   3   4   465624.66   443534.00  48986.62 o 
  13   3   4     1644.60     2155.79    223.30 o 
  15   3   4    14949.20    14662.70   1638.61 o 
  17   3   4       16.91     -162.99    162.99 o 
  19   3   4    21223.09    21770.68   2754.80 o 
 -20   4   4     5827.02     6114.83    620.93 o 
 -18   4   4    26345.07    25514.65   2570.77 o 
 -16   4   4    36481.00    35111.65   5737.91 o 
 -14   4   4    10043.84     9993.60   1234.33 o 
 -12   4   4    15482.60    14601.67   2066.66 o 
 -10   4   4      941.75      771.99    153.28 o 
  -8   4   4    22498.45    19969.71   1704.89 o 
  -6   4   4    41020.86    39823.40   3118.92 o 
  -4   4   4   154101.97   176424.67   3898.38 o 
  -2   4   4   375009.50   410536.03  18940.65 o 
   0   4   4   445015.22   490456.06  33949.52 o 
   2   4   4   288504.66   317121.66  10013.16 o 
   4   4   4       70.95      287.22    119.50 o 
   6   4   4   140484.44   143880.03   9119.63 o 
   8   4   4     2860.90     3137.00    333.26 o 
  10   4   4   153696.42   160855.11  17934.61 o 
  12   4   4    57370.81    58103.11   7399.15 o 
  14   4   4    24332.92    23357.23   1939.99 o 
  16   4   4     9752.71     9431.64    773.32 o 
  18   4   4     1140.39      819.95    267.86 o 
  20   4   4       47.82      169.61    257.74 o 
 -21   5   4    11204.27    10998.69   1494.00 o 
 -19   5   4    30165.88    29086.58   4016.31 o 
 -17   5   4     8468.97    10882.40   1654.64 o 
 -15   5   4    79250.86    76782.67  12125.98 o 
 -13   5   4   111728.43   107890.06  17196.07 o 
 -11   5   4    45014.71    45940.59   4259.41 o 
  -9   5   4       76.91      248.63    100.23 o 
  -7   5   4    57919.92    55944.59   4950.83 o 
  -5   5   4    32098.05    31579.11   1070.20 o 
  -3   5   4    74300.59    74051.52   3228.76 o 
  -1   5   4   252513.72   230684.34  18825.18 o 
   1   5   4    97033.45    93106.63   3031.70 o 
   3   5   4   185676.69   185722.34   1973.17 o 
   5   5   4    16988.32    17654.93   1132.29 o 
   7   5   4     2134.69     1974.10    147.35 o 
   9   5   4    12679.48    12973.54    882.10 o 
  11   5   4   195839.13   200388.33  15163.78 o 
  13   5   4    40037.32    39268.39   4741.20 o 
  15   5   4    33793.69    39008.11   4825.97 o 
  17   5   4    13125.54    12194.44   1695.70 o 
  19   5   4     2590.71     1930.93    408.98 o 
 -20   6   4     2711.67     2549.01    404.45 o 
 -18   6   4     4417.84     5420.03    942.12 o 
 -16   6   4      551.26      610.04    196.82 o 
 -14   6   4    62064.84    65785.23   9690.22 o 
 -12   6   4     8043.30     8526.51    839.55 o 
 -10   6   4      145.65      235.64    108.32 o 
  -8   6   4     6388.58     7896.72    736.11 o 
  -6   6   4    23469.61    24672.72    447.57 o 
  -4   6   4   190596.03   188382.39   5718.85 o 
  -2   6   4   298607.34   273403.00  25752.92 o 
   0   6   4    15310.26    19169.80   1179.63 o 
   2   6   4   129345.59   129656.05   1820.73 o 
   4   6   4   107055.92   118142.98   1536.72 o 
   6   6   4    22719.28    25823.93   1158.99 o 
   8   6   4    22628.53    24394.91   1617.84 o 
  10   6   4    22078.52    22466.32   1805.50 o 
  12   6   4    10013.31    10268.99   1293.77 o 
  14   6   4    65224.24    59207.44   9483.91 o 
  16   6   4    24996.68    24319.21   4792.48 o 
  18   6   4      576.88      542.43    300.96 o 
 -19   7   4      343.98      299.16    220.95 o 
 -17   7   4      548.62      373.68    205.98 o 
 -15   7   4     7891.88     7492.39   1081.04 o 
 -13   7   4    55595.65    55586.00   8607.70 o 
 -11   7   4     3018.92     3597.52    474.67 o 
  -9   7   4    40836.56    38399.67   2572.85 o 
  -7   7   4    17223.85    17241.21    688.29 o 
  -5   7   4    31915.79    30042.84   1111.05 o 
  -3   7   4    47461.81    44076.17   4468.34 o 
  -1   7   4    12448.88    13134.70    710.72 o 
   1   7   4    20218.99    21231.95    996.32 o 
   3   7   4    17456.00    18248.37    673.14 o 
   5   7   4    97756.73   105892.34   1268.17 o 
   7   7   4    61524.57    57278.14   3315.40 o 
   9   7   4   208243.38   209518.52  11257.95 o 
  11   7   4     7889.55     6956.80    910.95 o 
  13   7   4     7298.45     6501.82   1123.61 o 
  15   7   4      483.14      570.35    266.67 o 
  17   7   4    15772.88    15505.35   3137.89 o 
  19   7   4     4268.07     3856.02   1221.24 o 
 -20   8   4      175.02      140.70    283.88 o 
 -18   8   4    18587.54    16486.33   4511.58 o 
 -16   8   4    43266.97    41246.73   6312.06 o 
 -14   8   4     3083.26     2940.25    407.19 o 
 -12   8   4      881.38     1112.55    194.81 o 
 -10   8   4    10628.00    10935.62    709.20 o 
  -8   8   4    61383.59    62007.77   3719.56 o 
  -6   8   4    22557.95    22250.01    750.08 o 
  -4   8   4     1328.98     1573.78    107.19 o 
  -2   8   4    24400.63    25846.15   1543.90 o 
   0   8   4   139076.14   142014.59   5954.23 o 
   2   8   4   138993.11   155055.34   3678.73 o 
   4   8   4     1491.88     2291.46    258.60 o 
   6   8   4     8168.87     7923.93    396.73 o 
   8   8   4     3311.25     3546.80    393.09 o 
  10   8   4      214.81      152.30    122.97 o 
  12   8   4      375.37      397.93    369.97 o 
  14   8   4     5291.72     5636.43   1495.30 o 
  16   8   4        3.11     -191.57    191.57 o 
  18   8   4     2982.43     2745.93    456.50 o 
 -19   9   4     1193.74      890.27    344.05 o 
 -17   9   4       11.30       38.48    243.71 o 
 -15   9   4       14.19      256.10    248.36 o 
 -13   9   4     5055.91     5288.64    679.18 o 
 -11   9   4    17030.34    16798.20   1553.90 o 
  -9   9   4    33818.80    34429.83   2361.43 o 
  -7   9   4     1824.70     2106.75    168.53 o 
  -5   9   4    15662.16    13048.73    423.25 o 
  -3   9   4    28338.72    27668.63   1341.79 o 
  -1   9   4      297.92      525.24     95.43 o 
   1   9   4     6336.96     6859.22    990.69 o 
   3   9   4       83.56      -82.81    372.89 o 
   5   9   4     1001.36      945.37    156.46 o 
   7   9   4    43867.95    38573.05   2537.52 o 
   9   9   4    31032.13    30307.67   1522.41 o 
  11   9   4     3443.88     3557.59    288.73 o 
  13   9   4     6596.56     6380.28    883.82 o 
  15   9   4     1755.14     1867.08    360.83 o 
  17   9   4      784.63      756.55    334.06 o 
 -18  10   4     7873.62     6238.63   1596.35 o 
 -16  10   4      470.19      145.33    249.14 o 
 -14  10   4    37443.53    34194.25   9526.73 o 
 -12  10   4    18893.00    18906.91   2392.24 o 
 -10  10   4     1116.72      984.37    141.55 o 
  -8  10   4     1245.21     1194.51    151.52 o 
  -6  10   4     2175.32     1676.47    159.42 o 
  -4  10   4    26626.47    25984.04   1399.43 o 
  -2  10   4    90566.33    93548.45   3426.29 o 
   0  10   4     4122.06     4457.11    303.10 o 
   2  10   4    37241.72    38132.43   1187.37 o 
   4  10   4     9934.17    10292.58    468.77 o 
   6  10   4    74552.61    76523.52   3023.51 o 
   8  10   4    20219.28    21159.40   1451.21 o 
  10  10   4    17864.03    17245.15   1805.32 o 
  12  10   4        5.88      -23.64    145.37 o 
  14  10   4     2029.86     1863.28    501.86 o 
  16  10   4     2690.28     2187.59    513.85 o 
 -17  11   4      306.23      168.48    266.79 o 
 -15  11   4       78.73      325.79    253.50 o 
 -13  11   4    23663.75    23607.76   3268.91 o 
 -11  11   4    10674.51     9549.17    671.34 o 
  -9  11   4     5729.90     5226.78    532.30 o 
  -7  11   4    76677.20    83927.50   1793.62 o 
  -5  11   4     8770.40     7613.92    492.82 o 
  -3  11   4    24209.05    25725.53   1523.40 o 
  -1  11   4    30602.65    30658.85   1164.96 o 
   1  11   4   150462.28   151597.08   6116.67 o 
   3  11   4    31756.45    33059.55    696.90 o 
   5  11   4    11852.64    11098.20    646.54 o 
   7  11   4      120.13      -80.14    173.28 o 
   9  11   4     1424.25     1362.94    192.96 o 
  11  11   4    22289.15    22170.09   2139.86 o 
  13  11   4     2929.84     2429.84    389.29 o 
  15  11   4     1554.74     1377.39    352.26 o 
  17  11   4      770.12      866.46    332.47 o 
 -16  12   4       36.59      -52.27    251.55 o 
 -14  12   4      633.44      570.03    328.86 o 
 -12  12   4    35207.74    35487.74   5095.37 o 
 -10  12   4    10356.93    10132.84   1057.63 o 
  -8  12   4     3392.68     3404.53    779.85 o 
  -6  12   4        4.90      139.91    176.13 o 
  -4  12   4     6745.48     7235.76    728.55 o 
  -2  12   4    38590.32    36748.37   1119.57 o 
   0  12   4     2032.75     2282.35    219.74 o 
   2  12   4     1711.04     2387.77    256.79 o 
   4  12   4    16194.70    16623.53    758.45 o 
   6  12   4   136008.81   142499.33   3390.23 o 
   8  12   4    56127.01    55271.83   4075.54 o 
  10  12   4     9082.60     8367.28    925.75 o 
  12  12   4    13361.74    12352.51   1377.57 o 
  14  12   4     7526.35     8662.48   1478.17 o 
  16  12   4     5352.55     4746.26    827.29 o 
 -15  13   4     1073.89      272.95    496.72 o 
 -13  13   4    75800.91    75724.98  11775.36 o 
 -11  13   4    10913.23    10678.04   1220.77 o 
  -9  13   4     8749.83     9056.06    845.06 o 
  -7  13   4      206.86     -120.65    159.79 o 
  -5  13   4    97052.88   100339.33   5926.37 o 
  -3  13   4    74827.84    74998.83   3028.94 o 
  -1  13   4    27780.46    28664.83    924.75 o 
   1  13   4     9885.78    10828.90    444.47 o 
   3  13   4     4230.36     4517.77    319.26 o 
   5  13   4    16853.02    17874.14    760.00 o 
   7  13   4    15725.88    17407.99    690.63 o 
   9  13   4    19568.38    19659.21   1263.98 o 
  11  13   4     1234.10     1247.67    254.38 o 
  13  13   4     6202.50     7281.81   1598.06 o 
  15  13   4     3436.22     2793.35    981.45 o 
 -14  14   4     6279.11     6942.55   1539.83 o 
 -12  14   4    13445.12    14071.22   1742.76 o 
 -10  14   4     1954.49     1886.51    231.44 o 
  -8  14   4    36044.19    36408.30   3463.33 o 
  -6  14   4     6024.49     5266.87    461.97 o 
  -4  14   4    16057.36    17754.49   1789.90 o 
  -2  14   4    31181.25    29034.65   1181.85 o 
   0  14   4    79319.01    84134.48   2640.98 o 
   2  14   4    14753.76    15211.72    547.12 o 
   4  14   4     4991.55     5033.22    364.44 o 
   6  14   4    42259.57    39753.32    888.99 o 
   8  14   4      484.94      771.70    193.61 o 
  10  14   4     5129.64     4757.83    378.82 o 
  12  14   4     7184.84     7112.48    486.34 o 
  14  14   4     3020.47     2796.76    476.01 o 
 -13  15   4      230.07      307.01    220.10 o 
 -11  15   4       14.97       60.57    246.86 o 
  -9  15   4     1236.44      626.71    273.57 o 
  -7  15   4     5914.34     5500.65    589.21 o 
  -5  15   4     2905.11     4191.69    450.53 o 
  -3  15   4       92.84      142.19    216.79 o 
  -1  15   4    52902.36    55125.35   3079.66 o 
   1  15   4    13750.10    14705.03   1166.43 o 
   3  15   4     2099.14     2497.57    288.66 o 
   5  15   4      276.75      161.22    293.15 o 
   7  15   4     4140.70     4679.55    529.70 o 
   9  15   4        2.65       58.84    161.19 o 
  11  15   4    10252.64    11110.34   1372.41 o 
  13  15   4      237.42     1125.22    566.94 o 
 -12  16   4      391.39      321.84    276.92 o 
 -10  16   4     1218.86      751.55    235.70 o 
  -8  16   4     2621.34     2763.84    412.85 o 
  -6  16   4     3963.66     4315.03    480.21 o 
  -4  16   4      318.18      531.94    283.13 o 
  -2  16   4     1121.49      753.85    277.35 o 
   0  16   4    23892.85    24745.62   1282.90 o 
   2  16   4    18480.79    21404.46   1983.45 o 
   4  16   4        0.05     -195.36    211.86 o 
   6  16   4      345.59      489.51    228.62 o 
   8  16   4     1620.43     1663.64    279.96 o 
  10  16   4     1886.40     1961.35    326.43 o 
 -11  17   4    18603.93    17124.58   2656.59 o 
  -9  17   4    12120.66    13023.02    765.26 o 
  -7  17   4     4496.16     3983.48    482.48 o 
  -5  17   4    21727.17    22788.61    962.02 o 
  -3  17   4     9894.44    10428.03    688.60 o 
  -1  17   4      889.68     1097.94    330.58 o 
   1  17   4      948.61      569.16    285.75 o 
   3  17   4       77.41      -17.05    208.28 o 
   5  17   4     5198.92     5267.81    525.37 o 
   7  17   4      281.35     -169.91    335.71 o 
   9  17   4     1643.73     1155.14    299.62 o 
  -8  18   4      289.60      -51.86    296.32 o 
  -6  18   4        4.34     -266.66    266.66 o 
  -4  18   4      477.35      653.97    312.36 o 
  -2  18   4     2182.11     1549.98    370.61 o 
   0  18   4     7157.05     9442.53    685.05 o 
   2  18   4    10858.03    13065.44    783.48 o 
   4  18   4      572.45      806.34    322.83 o 
   6  18   4      800.84      629.31    353.47 o 
  -5  19   4        6.96        3.78    327.15 o 
  -3  19   4       29.22     -191.59    270.63 o 
  -1  19   4        1.58     -238.01    238.01 o 
   1  19   4     1602.45     1176.61    384.94 o 
   3  19   4     1436.84     1555.24    409.66 o 
 -21   1   5      490.96      838.99    235.82 o 
 -19   1   5    24699.20    21658.66   2442.09 o 
 -17   1   5      986.91     1105.70    198.18 o 
 -15   1   5    12103.28    13338.04    953.79 o 
 -13   1   5    14789.51    13999.35   1373.58 o 
 -11   1   5    31877.92    27966.26   2873.74 o 
  -9   1   5    10840.84    11470.59   1015.11 o 
  -7   1   5    52566.48    47480.81   4630.52 o 
  -5   1   5    65955.67    71318.07   2320.88 o 
  -3   1   5    52041.94    69611.57   2548.82 o 
  -1   1   5   385598.63   443447.81   5591.73 o 
   1   1   5   603375.31   628608.50  11486.19 o 
   3   1   5   160689.77   166402.75   8170.90 o 
   5   1   5    40047.13    36233.35   2414.08 o 
   7   1   5     1601.89     3079.73    174.03 o 
   9   1   5      357.70      336.80    101.63 o 
  11   1   5     3786.85     3895.88    474.67 o 
  13   1   5      648.46      868.49    263.07 o 
  15   1   5      792.22      904.15    191.92 o 
  17   1   5       43.58       47.70    172.94 o 
  19   1   5     7985.72     7244.21    865.78 o 
 -22   2   5    30083.89    31443.10   3975.21 o 
 -20   2   5     4358.20     4517.14    600.23 o 
 -18   2   5     6009.94     5263.24   1054.17 o 
 -16   2   5    10191.99     9373.36   1183.71 o 
 -14   2   5     7412.06     6500.43    408.91 o 
 -12   2   5   148883.61   143207.08  16724.76 o 
 -10   2   5   502913.88   515761.38  39700.07 o 
  -8   2   5    19116.27    23785.93   2036.16 o 
  -6   2   5   168175.44   160369.88  14194.20 o 
  -4   2   5   126123.38   132642.86   4956.44 o 
  -2   2   5       76.36      301.61     49.29 o 
   0   2   5     1071.32      900.17     82.08 o 
   2   2   5   561807.38   536218.88  32696.33 o 
   4   2   5    20154.91    21395.01   1058.00 o 
   6   2   5     5214.95     5944.65    460.52 o 
   8   2   5   136525.44   124444.31   8508.20 o 
  10   2   5     9043.82     7636.14    745.63 o 
  12   2   5    41509.23    39847.07   4507.40 o 
  14   2   5       13.43      335.37    276.40 o 
  16   2   5    13504.34    12407.83   1471.48 o 
  18   2   5       13.74     -156.48    166.80 o 
  20   2   5     6898.45     6223.49    509.28 o 
 -21   3   5        5.30      -29.12    222.10 o 
 -19   3   5      426.75      215.57    229.03 o 
 -17   3   5     2927.39     2792.34    355.97 o 
 -15   3   5      112.33      601.51    314.57 o 
 -13   3   5     3694.02     3917.37    439.61 o 
 -11   3   5    61361.43    65576.66   5728.84 o 
  -9   3   5   166085.63   159714.13  14652.98 o 
  -7   3   5    12291.94    11413.44    926.83 o 
  -5   3   5    20360.61    26448.55   2593.15 o 
  -3   3   5    18900.07    23226.36   1469.60 o 
  -1   3   5    19663.96    27020.45   2197.58 o 
   1   3   5   155824.25   139262.02   4231.15 o 
   3   3   5    55421.56    49219.61    520.15 o 
   5   3   5    56706.41    62632.85   5348.03 o 
   7   3   5      369.41     1121.32    167.45 o 
   9   3   5   138345.61   132135.11   8455.63 o 
  11   3   5    60583.15    58531.65   6455.54 o 
  13   3   5     1438.76     1647.36    186.60 o 
  15   3   5     3623.11     3738.82    285.47 o 
  17   3   5     7097.99     7153.65   1109.20 o 
  19   3   5      453.25      785.92    290.68 o 
 -22   4   5      250.15      -81.96    251.15 o 
 -20   4   5    19914.62    18216.24   1993.87 o 
 -18   4   5      363.22     1978.34   1856.70 o 
 -16   4   5   185361.98   179557.31  23538.63 o 
 -14   4   5    81941.16    81026.50  10753.47 o 
 -12   4   5    25705.18    24930.63   3664.42 o 
 -10   4   5   115190.59   112019.09  10004.08 o 
  -8   4   5    63227.39    60934.18   6342.67 o 
  -6   4   5   149668.53   140009.88  12412.11 o 
  -4   4   5      366.06      763.83     86.01 o 
  -2   4   5   402003.28   428403.31  22757.18 o 
   0   4   5     2903.35     3782.44    250.43 o 
   2   4   5   691802.13   659140.31  23326.94 o 
   4   4   5   336292.69   360035.38  23028.01 o 
   6   4   5    63469.46    66096.54   3566.85 o 
   8   4   5    13268.61    14523.17    970.11 o 
  10   4   5   285913.97   287702.25  32590.60 o 
  12   4   5    89244.41    86336.30   9752.25 o 
  14   4   5    37986.53    40683.05   4181.68 o 
  16   4   5    15666.29    17774.56   1908.51 o 
  18   4   5     3334.06     3838.94    988.30 o 
  20   4   5    15274.49    15079.18   2555.53 o 
 -21   5   5     5591.32     4611.33    490.82 o 
 -19   5   5    20530.72    20925.15   2078.84 o 
 -17   5   5    37378.88    34547.85   4050.04 o 
 -15   5   5    55537.11    53782.44   7984.76 o 
 -13   5   5    16605.17    17718.02   2412.48 o 
 -11   5   5    22254.09    19912.28   1860.91 o 
  -9   5   5    62463.84    63295.12   6063.60 o 
  -7   5   5    64750.42    61459.85   5166.91 o 
  -5   5   5    47392.66    48333.92   1557.88 o 
  -3   5   5   440723.88   441541.59  17844.16 o 
  -1   5   5  1039666.13   916305.44  85644.62 o 
   1   5   5   243016.50   227151.48  13932.11 o 
   3   5   5   157672.30   165858.52   4033.38 o 
   5   5   5    31019.76    41911.05   2901.43 o 
   7   5   5    93991.02    94687.88   6900.54 o 
   9   5   5     9837.72    10750.18    889.51 o 
  11   5   5      473.59      770.87    165.00 o 
  13   5   5    11095.88    11330.06   1282.67 o 
  15   5   5    89920.63    81172.77  14213.01 o 
  17   5   5    42918.86    45292.61   5506.73 o 
  19   5   5      377.33      489.08    327.72 o 
 -20   6   5      930.37      888.14    258.10 o 
 -18   6   5     2442.59     2228.59    302.57 o 
 -16   6   5    18078.52    15899.75   2371.93 o 
 -14   6   5    71123.01    70229.69  10619.24 o 
 -12   6   5   116871.93   118971.87  10675.92 o 
 -10   6   5     2915.83     2672.85    274.82 o 
  -8   6   5     4925.03     4687.43    364.08 o 
  -6   6   5    12207.74    15407.34    493.63 o 
  -4   6   5    52315.13    49185.64   1125.52 o 
  -2   6   5   101369.47   101028.88  10042.77 o 
   0   6   5    28580.46    26852.91   1971.58 o 
   2   6   5    69106.11    76955.47   2642.89 o 
   4   6   5   116376.88   117587.58   2720.76 o 
   6   6   5    54509.23    54116.02   3759.80 o 
   8   6   5   117048.23   119110.30   7846.42 o 
  10   6   5     3008.50     3000.43    347.09 o 
  12   6   5    16071.48    15941.00    765.63 o 
  14   6   5    39717.77    38002.95   5265.22 o 
  16   6   5    39266.61    36365.92   5188.14 o 
  18   6   5    29388.21    31027.83   6637.19 o 
 -21   7   5     3199.71     1990.16    413.15 o 
 -19   7   5       36.95       76.10    199.67 o 
 -17   7   5     6382.31     5532.17    962.52 o 
 -15   7   5    12806.76    12846.39   2029.84 o 
 -13   7   5    65989.28    63543.07  10016.04 o 
 -11   7   5    15918.16    15275.72   1362.98 o 
  -9   7   5    33871.69    35629.56   2510.03 o 
  -7   7   5    39758.35    42581.36   1115.20 o 
  -5   7   5    13326.70    13339.32    825.97 o 
  -3   7   5    11459.37     7432.06    852.43 o 
  -1   7   5    85504.60    96715.16   6972.72 o 
   1   7   5     2498.38     3043.52    237.35 o 
   3   7   5    17497.31    17433.48    521.80 o 
   5   7   5    78356.88    82432.82   4130.14 o 
   7   7   5    27468.29    28259.17   1771.41 o 
   9   7   5     1584.01     2123.98    220.19 o 
  11   7   5    28372.62    24762.95   2203.73 o 
  13   7   5    15663.92    15683.88   2038.26 o 
  15   7   5     1166.41     1202.62    808.45 o 
  17   7   5       48.85      594.25    289.32 o 
  19   7   5     1419.17      635.79    337.44 o 
 -20   8   5      757.30      706.22    474.45 o 
 -18   8   5     1311.28     1367.04    270.64 o 
 -16   8   5      398.63      329.44    193.93 o 
 -14   8   5    16976.75    16383.37   2194.96 o 
 -12   8   5      229.61      279.04    128.54 o 
 -10   8   5     1269.75     1297.21    180.54 o 
  -8   8   5    80846.88    76767.13   5464.42 o 
  -6   8   5    45333.03    43582.84   1707.83 o 
  -4   8   5    55491.48    51163.73   4370.96 o 
  -2   8   5       38.25      364.39     88.46 o 
   0   8   5        9.26      276.07    114.99 o 
   2   8   5     1136.36     1031.64    182.29 o 
   4   8   5   167157.36   171992.92   1661.80 o 
   6   8   5    24492.73    23090.84   2114.20 o 
   8   8   5    63881.73    59053.07   6254.77 o 
  10   8   5      673.25      768.29    158.33 o 
  12   8   5      281.77      249.43    207.94 o 
  14   8   5      360.59      552.25    246.93 o 
  16   8   5      829.93      884.44    393.95 o 
  18   8   5     3676.01     2854.09    459.33 o 
 -19   9   5    29674.40    26393.23   6195.28 o 
 -17   9   5       64.47     -269.68    270.63 o 
 -15   9   5    22582.90    21877.72   3404.58 o 
 -13   9   5    24711.32    25238.50   3297.95 o 
 -11   9   5    41356.53    40891.11   3783.28 o 
  -9   9   5     1735.05     1687.63    181.54 o 
  -7   9   5     3354.88     3758.05    293.67 o 
  -5   9   5    27821.85    27208.20   1056.14 o 
  -3   9   5    60102.01    60673.64   5068.60 o 
  -1   9   5     3447.54     4597.40    209.12 o 
   1   9   5      340.44      616.30    123.46 o 
   3   9   5     6967.69     7464.22    405.73 o 
   5   9   5    15842.69    15757.32    567.56 o 
   7   9   5    56804.76    57714.75   3697.49 o 
   9   9   5    13110.44    13002.19    873.16 o 
  11   9   5     5484.44     5022.65    544.86 o 
  13   9   5     6762.57     5572.88    829.01 o 
  15   9   5    13142.49    11625.98   2648.03 o 
  17   9   5     9315.46     7747.35   2207.83 o 
 -18  10   5      327.50      173.08    566.94 o 
 -16  10   5    11714.42    11428.73   3035.12 o 
 -14  10   5     5641.93     6603.78   2024.56 o 
 -12  10   5      236.16      194.19    141.64 o 
 -10  10   5    21212.97    22690.30   1716.03 o 
  -8  10   5     4743.08     4734.90    282.33 o 
  -6  10   5   142805.70   144230.38   5411.75 o 
  -4  10   5    34318.76    31773.23   1789.25 o 
  -2  10   5     3551.97     4269.81    212.72 o 
   0  10   5    11889.75    12504.54    435.80 o 
   2  10   5    71575.36    71279.48   1918.79 o 
   4  10   5     6118.68     6948.41    708.40 o 
   6  10   5     1572.92     1433.67    234.55 o 
   8  10   5    20639.60    19772.12   1381.49 o 
  10  10   5        4.12      -15.64    140.11 o 
  12  10   5    18403.88    18366.20   3463.33 o 
  14  10   5    10254.31     9615.79   1937.20 o 
  16  10   5     7701.21     7541.96   2010.86 o 
 -17  11   5     1099.80     1461.14    368.69 o 
 -15  11   5    14641.55    12584.95   3603.78 o 
 -13  11   5      218.87      472.93    180.95 o 
 -11  11   5     1640.09     1040.70    229.36 o 
  -9  11   5       82.19      229.51    127.66 o 
  -7  11   5    62074.38    63634.29   2231.95 o 
  -5  11   5     1893.51     2053.79    154.13 o 
  -3  11   5    65764.23    66528.25   3120.47 o 
  -1  11   5    23669.28    21645.64   1069.61 o 
   1  11   5    15123.72    14010.44    842.04 o 
   3  11   5    29090.82    29228.29    801.78 o 
   5  11   5     7145.60     8775.98    404.04 o 
   7  11   5    20555.91    21539.25   1341.09 o 
   9  11   5        3.24      -68.11    130.92 o 
  11  11   5      154.47      -18.64    162.03 o 
  13  11   5       43.58     -193.35    193.35 o 
  15  11   5    10092.46    10214.69   2000.58 o 
 -16  12   5    11084.15     9805.34   2779.91 o 
 -14  12   5      691.33      488.86    260.92 o 
 -12  12   5     8753.96     8817.74   1106.16 o 
 -10  12   5     3553.05     2763.23    241.77 o 
  -8  12   5    29905.21    31026.14   2012.13 o 
  -6  12   5    77761.12    76065.25   6087.59 o 
  -4  12   5     5760.04     5275.88    316.45 o 
  -2  12   5     8342.64     8287.84    380.88 o 
   0  12   5      888.76      915.11    169.52 o 
   2  12   5     6009.34     6395.11    413.27 o 
   4  12   5    11945.37    13414.77    507.89 o 
   6  12   5       57.44      728.27    455.06 o 
   8  12   5    66001.05    63578.77   3777.10 o 
  10  12   5      103.54      146.58    227.06 o 
  12  12   5     5830.05     5485.16    671.95 o 
  14  12   5       92.42       81.17    244.62 o 
  16  12   5     6232.27     4562.55    549.29 o 
 -15  13   5        0.83     -116.11    213.71 o 
 -13  13   5    27855.84    29645.13   4229.44 o 
 -11  13   5    66092.93    67580.08   9725.79 o 
  -9  13   5      327.40      223.85    173.13 o 
  -7  13   5    17632.56    18800.29   1324.27 o 
  -5  13   5    51071.87    48313.09   2278.85 o 
  -3  13   5      211.45      350.05    171.69 o 
  -1  13   5     2157.40     2573.43    258.10 o 
   1  13   5     1026.34     1082.94    196.71 o 
   3  13   5    16063.41    16858.85    602.86 o 
   5  13   5    44684.51    46010.11   1669.72 o 
   7  13   5   107895.77   112334.38   3976.74 o 
   9  13   5     7446.61     7708.18    385.95 o 
  11  13   5     3531.98     3345.75    330.25 o 
  13  13   5    11215.42    10248.16   2894.67 o 
  15  13   5        1.25     -227.45    241.90 o 
 -14  14   5    15409.79    15511.45   3581.51 o 
 -12  14   5    46197.62    46728.47   6734.18 o 
 -10  14   5      744.64      456.68    201.87 o 
  -8  14   5      413.37      280.22    234.16 o 
  -6  14   5    23873.80    22823.16    849.56 o 
  -4  14   5    63446.10    64175.42   5104.22 o 
  -2  14   5    17381.30    17797.25    735.33 o 
   0  14   5    28477.03    29498.42   1135.29 o 
   2  14   5      502.59      640.31    197.98 o 
   4  14   5    19902.45    19425.44    782.88 o 
   6  14   5     6301.95     6038.87    533.84 o 
   8  14   5     8358.16     8198.05    701.62 o 
  10  14   5        0.31      104.88    177.96 o 
  12  14   5    13514.72    14780.97   1141.88 o 
 -13  15   5     1103.46      750.95    322.83 o 
 -11  15   5    11878.15    10250.40   2812.46 o 
  -9  15   5      135.58      -56.37    214.78 o 
  -7  15   5     2161.24     2155.86    361.41 o 
  -5  15   5     9373.12     8531.12    598.20 o 
  -3  15   5      583.03      420.91    299.74 o 
  -1  15   5    39567.72    38550.66   1738.52 o 
   1  15   5    48301.37    50178.37   1308.17 o 
   3  15   5     4924.81     5209.22    380.36 o 
   5  15   5     3657.27     3741.76    363.57 o 
   7  15   5      460.97      424.28    203.66 o 
   9  15   5     2225.53     2104.64    260.30 o 
  11  15   5    26019.03    25171.64   2838.13 o 
 -12  16   5     4487.44     4297.05    924.92 o 
 -10  16   5     7909.70     8004.89    607.91 o 
  -8  16   5     1868.95     1552.86    350.37 o 
  -6  16   5      941.33      100.10    272.42 o 
  -4  16   5     6891.84     5801.23    525.62 o 
  -2  16   5     1750.09     1629.56    335.48 o 
   0  16   5     5932.99     6324.55    798.18 o 
   2  16   5    12300.25    12139.50   1236.66 o 
   4  16   5      405.98      266.37    204.73 o 
   6  16   5     1267.26     1320.18    271.50 o 
   8  16   5      143.98      286.34    186.58 o 
  10  16   5     9708.53    11006.08   1129.72 o 
 -11  17   5    13413.66    13667.74   2209.54 o 
  -9  17   5     3810.51     2923.98    436.81 o 
  -7  17   5      407.47      597.08    405.94 o 
  -5  17   5      341.05      467.77    304.42 o 
  -3  17   5    10645.71    10442.90    933.49 o 
  -1  17   5     3348.07     3592.89    439.40 o 
   1  17   5      309.29      131.87    233.13 o 
   3  17   5      238.46       98.93    241.90 o 
   5  17   5       84.71       19.63    268.06 o 
   7  17   5      583.94     -160.79    307.98 o 
   9  17   5       17.13     -210.13    210.13 o 
  -8  18   5     2953.38     2825.61    468.23 o 
  -6  18   5     6151.04     5652.97    567.70 o 
  -4  18   5     3417.47     3138.04    450.94 o 
  -2  18   5     5301.25     4278.01    500.09 o 
   0  18   5     3349.87     3025.32    546.39 o 
   2  18   5     2120.85     2304.46    422.89 o 
   4  18   5    11467.02    13070.22    793.17 o 
   6  18   5      667.49      352.84    334.28 o 
  -5  19   5     1561.98      894.86    402.51 o 
  -3  19   5     7023.85     5767.21    588.13 o 
  -1  19   5      211.96     -384.90    532.69 o 
   1  19   5     2266.13     1902.08    414.19 o 
   3  19   5      515.13      407.21    368.26 o 
 -22   0   6    75147.84    70983.99  17254.99 o 
 -20   0   6       20.07      113.08    436.77 o 
 -18   0   6      235.77      574.12    256.77 o 
 -16   0   6    53668.60    48054.26   8862.15 o 
 -14   0   6    86102.21    83228.48  17145.37 o 
 -12   0   6   111642.88   102587.13  21072.87 o 
 -10   0   6    17567.81    15607.25    668.00 o 
  -8   0   6    18987.83    14787.19   2111.91 o 
  -6   0   6   415412.19   413300.19  34363.36 o 
  -4   0   6  3154231.75  2918520.25  45441.18 o 
  -2   0   6     5116.55     8142.77    318.59 o 
   0   0   6   237929.97   179612.17   6478.51 o 
   2   0   6    45064.73    32675.06   1829.35 o 
   4   0   6   134095.36   118414.07   6814.00 o 
   6   0   6   174873.97   172905.59  11236.37 o 
   8   0   6    42961.38    51223.89   3917.62 o 
  10   0   6    74393.19    67641.78  11177.89 o 
  12   0   6    11671.34    11642.51   2228.38 o 
  14   0   6    44702.75    42129.13   6991.75 o 
  16   0   6     7407.63     8610.32   2218.11 o 
  18   0   6      497.42      665.23    292.98 o 
  20   0   6      845.77      332.54    330.58 o 
 -21   1   6    12340.51    11993.73   1404.00 o 
 -19   1   6     4695.70     4134.66    400.50 o 
 -17   1   6    20604.80    21295.39   2259.14 o 
 -15   1   6    14803.68    14831.31   1433.41 o 
 -13   1   6       29.33      124.06    163.17 o 
 -11   1   6    94359.74    87489.77   9477.12 o 
  -9   1   6   138825.41   130580.68   9244.61 o 
  -7   1   6     6846.19     8365.82    781.77 o 
  -5   1   6    46497.99    48229.80   1192.60 o 
  -3   1   6   103010.48   105778.45   1987.69 o 
  -1   1   6    11159.41    10801.13    239.31 o 
   1   1   6    69526.98    69847.54    648.84 o 
   3   1   6    53476.17    50691.88   2635.54 o 
   5   1   6      364.39      202.63     51.25 o 
   7   1   6   133703.03   119532.42   6858.02 o 
   9   1   6   147417.11   144081.41   9732.74 o 
  11   1   6     2141.47     2231.51    240.71 o 
  13   1   6     3120.83     3272.66    333.26 o 
  15   1   6     3137.32     3309.86    327.52 o 
  17   1   6     1326.43     1184.12    228.10 o 
  19   1   6     1771.35     1330.68    263.00 o 
 -22   2   6    16261.54    17425.39   2293.32 o 
 -20   2   6      441.58      412.98    244.40 o 
 -18   2   6     4526.83     4326.65    603.14 o 
 -16   2   6     1503.59     1216.90    239.96 o 
 -14   2   6    79317.27    79894.45  10928.26 o 
 -12   2   6       30.32      415.10    242.37 o 
 -10   2   6   198404.92   203690.14  16595.88 o 
  -8   2   6     1612.10     1465.72    134.98 o 
  -6   2   6    70114.66    76854.27   7176.48 o 
  -4   2   6   120396.10   148539.23   4217.16 o 
  -2   2   6   100112.45    91046.32   1497.69 o 
   0   2   6    15509.06    11124.82    558.90 o 
   2   2   6    35522.41    46276.18   3132.24 o 
   4   2   6    36612.38    28990.98   1535.40 o 
   6   2   6    17769.89    19238.46   1127.38 o 
   8   2   6    76194.22    76024.48   4623.69 o 
  10   2   6     1704.14     1353.17    161.69 o 
  12   2   6     1777.89     1582.85    181.24 o 
  14   2   6     1444.23     1402.04    214.37 o 
  16   2   6    10919.38    10814.49   1211.90 o 
  18   2   6      202.58      291.27    199.09 o 
  20   2   6     6916.54     7629.60   1122.17 o 
 -21   3   6       49.08      191.71    240.96 o 
 -19   3   6    35745.37    34928.47   4276.84 o 
 -17   3   6      157.23      303.11    194.38 o 
 -15   3   6    12965.63    14144.51   1727.10 o 
 -13   3   6    36378.34    39839.01   5363.27 o 
 -11   3   6   462763.81   460265.97  39508.70 o 
  -9   3   6   369526.19   364229.75  32414.30 o 
  -7   3   6      353.31      568.75    145.89 o 
  -5   3   6    15131.64    14550.45   1406.21 o 
  -3   3   6     1540.98      970.82    139.20 o 
  -1   3   6   145107.50   135527.25  12587.70 o 
   1   3   6   176685.53   168822.31   4927.06 o 
   3   3   6      778.72     2715.38    152.79 o 
   5   3   6     9904.29    12343.77    924.46 o 
   7   3   6   341387.91   327127.72  19729.35 o 
   9   3   6    13490.92    13793.98    684.21 o 
  11   3   6    69783.70    64878.28   6797.20 o 
  13   3   6    54460.23    52867.30   5931.42 o 
  15   3   6    28558.39    29340.32   2993.89 o 
  17   3   6      122.27      652.97    237.26 o 
  19   3   6    30415.00    28480.74   3727.11 o 
 -22   4   6     1593.34     1487.49    327.08 o 
 -20   4   6        1.50      -61.64    192.18 o 
 -18   4   6      968.49      671.20    231.17 o 
 -16   4   6     8030.05     7022.99    666.03 o 
 -14   4   6     3298.40     3401.73    410.97 o 
 -12   4   6     7218.90     7332.21   1019.48 o 
 -10   4   6    30758.41    34939.45   3525.56 o 
  -8   4   6    29143.87    29746.22   3177.45 o 
  -6   4   6    31359.69    25981.54   2447.11 o 
  -4   4   6     1258.97      478.55    128.14 o 
  -2   4   6    39365.02    46935.69   2616.29 o 
   0   4   6   169113.39   171340.17  10256.12 o 
   2   4   6   316571.63   345290.72   3245.80 o 
   4   4   6    24335.77    28536.00   1512.03 o 
   6   4   6    63180.93    63778.28   3619.99 o 
   8   4   6     2946.18     2984.59    199.26 o 
  10   4   6    19402.97    19216.91   1680.85 o 
  12   4   6     3078.93     3575.96    362.44 o 
  14   4   6     9168.36     8754.01    733.61 o 
  16   4   6     2943.54     2638.22    386.65 o 
  18   4   6     1776.61     2041.33    401.55 o 
 -21   5   6     3276.10     3218.52    489.68 o 
 -19   5   6    28876.52    27143.12   3239.02 o 
 -17   5   6     6506.72     6326.74    910.68 o 
 -15   5   6      397.93     1616.30    785.77 o 
 -13   5   6    79475.85    74204.86  10868.41 o 
 -11   5   6    22574.75    23308.43   2376.73 o 
  -9   5   6   136727.28   139976.67  12891.91 o 
  -7   5   6     4456.60     4833.75    337.71 o 
  -5   5   6    45130.40    45119.00   2116.23 o 
  -3   5   6    39582.57    43032.89   2429.59 o 
  -1   5   6   387289.81   359543.69  34366.72 o 
   1   5   6    24015.72    23260.01    518.35 o 
   3   5   6     6098.02     6380.56    323.45 o 
   5   5   6   126685.13   132831.75   8940.64 o 
   7   5   6    21048.20    22008.76   2058.71 o 
   9   5   6      602.46      744.15    147.08 o 
  11   5   6     2384.75     2916.15    453.56 o 
  13   5   6   165271.00   175613.53  19188.38 o 
  15   5   6     5148.53     6111.71   2295.18 o 
  17   5   6    58714.89    62503.58   9663.75 o 
  19   5   6       99.74      297.74    292.10 o 
 -20   6   6     1857.29     1564.13    329.10 o 
 -18   6   6     2189.75     1732.46    446.29 o 
 -16   6   6    11664.69    11370.69   1509.67 o 
 -14   6   6   230704.39   219818.27  31267.54 o 
 -12   6   6    44138.03    42585.60   4439.76 o 
 -10   6   6    35608.96    30848.92   2601.68 o 
  -8   6   6    34942.62    33754.61   3041.36 o 
  -6   6   6    64277.32    67856.02   1912.18 o 
  -4   6   6    52875.79    59320.09   2284.60 o 
  -2   6   6    55899.92    63399.56   6457.51 o 
   0   6   6      145.80      339.14    147.30 o 
   2   6   6    14565.20    13486.39    589.21 o 
   4   6   6   297037.69   304184.50  17416.99 o 
   6   6   6    57573.61    63154.46   4076.51 o 
   8   6   6       15.81      685.69    192.84 o 
  10   6   6     2522.58     2613.29    372.34 o 
  12   6   6      668.94      835.64    249.65 o 
  14   6   6    13894.80    12622.67   3059.10 o 
  16   6   6    24851.76    24358.73   4151.89 o 
  18   6   6     1807.72     2977.18    467.23 o 
 -21   7   6       20.43     -118.43    228.83 o 
 -19   7   6     4926.07     4527.40    471.85 o 
 -17   7   6        5.26     -127.01    191.92 o 
 -15   7   6    12862.30    11563.05   1770.35 o 
 -13   7   6    35132.48    35180.11   6042.33 o 
 -11   7   6    19768.05    18533.08   1681.28 o 
  -9   7   6   113564.05   108936.02   8858.68 o 
  -7   7   6   158733.83   165498.19   5432.00 o 
  -5   7   6    15577.69    15941.09   2105.06 o 
  -3   7   6      339.38      976.89    101.23 o 
  -1   7   6    25119.69    31205.60   2629.33 o 
   1   7   6     8410.73     9366.77    385.67 o 
   3   7   6   253655.17   251905.05  11141.92 o 
   5   7   6   315298.28   321373.50  20716.45 o 
   7   7   6     8795.38     7491.49    714.48 o 
   9   7   6    11563.60    11301.47   1253.88 o 
  11   7   6     2483.34     2460.08    585.79 o 
  13   7   6    16379.34    13337.38   2117.05 o 
  15   7   6     1177.07     1459.02    368.26 o 
  17   7   6    16978.15    15951.14   2860.42 o 
 -20   8   6     5526.20     5037.33   1401.09 o 
 -18   8   6       91.59      126.99    197.99 o 
 -16   8   6     4028.44     4030.22    937.01 o 
 -14   8   6    39457.55    39323.24   6171.16 o 
 -12   8   6    15681.59    15864.52   1263.22 o 
 -10   8   6      733.19      626.20    117.35 o 
  -8   8   6    28202.45    29230.60   1945.47 o 
  -6   8   6    14171.61    15015.86    693.07 o 
  -4   8   6   281125.31   261062.89  33121.70 o 
  -2   8   6     8743.85     9187.04    806.50 o 
   0   8   6    29446.34    31467.47   2515.84 o 
   2   8   6    18789.42    20213.96    584.35 o 
   4   8   6    58432.59    59271.21   1217.82 o 
   6   8   6    55804.70    52928.40   4727.82 o 
   8   8   6    14253.35    14262.16   1273.04 o 
  10   8   6     8198.17     7704.01    707.38 o 
  12   8   6     5691.00     5544.65    894.09 o 
  14   8   6    24840.11    20966.13   4066.24 o 
  16   8   6     6473.45     5938.57   1914.94 o 
  18   8   6     5838.19     5246.17    751.93 o 
 -19   9   6     3076.04     4162.23    798.18 o 
 -17   9   6    16762.78    14040.66   2548.68 o 
 -15   9   6      741.13      767.01    207.56 o 
 -13   9   6     6818.00     6094.07    594.37 o 
 -11   9   6      228.65      305.67    162.67 o 
  -9   9   6   167752.25   164718.88  11805.12 o 
  -7   9   6   152553.61   154600.16   5266.88 o 
  -5   9   6    16288.60    13847.84    965.55 o 
  -3   9   6     1042.87     1156.35    117.78 o 
  -1   9   6    75080.91    88846.16   6514.03 o 
   1   9   6   112167.55   116528.31   4100.50 o 
   3   9   6       67.64      197.33    158.65 o 
   5   9   6     7245.28     8511.75    584.07 o 
   7   9   6      551.63     1243.71    433.64 o 
   9   9   6    45409.58    43988.71   2596.36 o 
  11   9   6    32587.93    29207.70   2790.34 o 
  13   9   6     9230.57     7811.91   1616.91 o 
  15   9   6     1074.29     1154.96    330.73 o 
  17   9   6     3487.15     2804.62    518.99 o 
 -18  10   6    33636.68    30746.90   8165.03 o 
 -16  10   6     1660.54     1742.84    346.48 o 
 -14  10   6      127.56      715.62    199.29 o 
 -12  10   6     4455.22     4252.13    551.08 o 
 -10  10   6    31990.99    31917.44   2340.68 o 
  -8  10   6    16902.32    16796.35    693.33 o 
  -6  10   6    14017.59    15013.38    529.56 o 
  -4  10   6    12089.88    13193.88    919.96 o 
  -2  10   6    12771.27    14111.04   1011.90 o 
   0  10   6    11430.75    10492.85    762.21 o 
   2  10   6    33555.06    33308.37   1767.63 o 
   4  10   6    37703.23    40420.58   1995.44 o 
   6  10   6    26450.10    26316.24    831.75 o 
   8  10   6     7695.28     7315.43    368.37 o 
  10  10   6     2212.73     2220.39    266.32 o 
  12  10   6     1444.78     1442.22    319.15 o 
  14  10   6    11538.60    10230.06   1248.65 o 
  16  10   6    13533.00    11491.48   1575.80 o 
 -17  11   6     8176.93     6985.03   1548.39 o 
 -15  11   6       99.45      110.43    226.09 o 
 -13  11   6      161.89      266.28    164.22 o 
 -11  11   6    21003.01    19524.60   1380.96 o 
  -9  11   6     1477.37     1245.88    170.04 o 
  -7  11   6   111743.65   117974.63   5237.21 o 
  -5  11   6    16973.52    14683.72   1191.24 o 
  -3  11   6      102.33      366.94    229.22 o 
  -1  11   6    24860.15    25275.02    969.06 o 
   1  11   6     7496.81     7981.70    632.21 o 
   3  11   6    44101.65    42448.10   1943.70 o 
   5  11   6    91551.53    92026.02   4611.39 o 
   7  11   6      273.28      323.62    136.35 o 
   9  11   6     5935.58     4509.40    308.67 o 
  11  11   6     3848.72     4129.48    352.43 o 
  13  11   6        2.20      107.48    211.50 o 
  15  11   6       37.44      462.50    298.03 o 
 -16  12   6     3193.69     2908.14    810.17 o 
 -14  12   6       55.49      -10.51    219.90 o 
 -12  12   6    11246.90    11142.15   1643.48 o 
 -10  12   6       11.24      -97.26    123.12 o 
  -8  12   6    22016.22    21259.13   1726.30 o 
  -6  12   6   107685.76    98483.81   8533.28 o 
  -4  12   6     5301.60     5135.16    598.34 o 
  -2  12   6    12269.54    11488.65    483.42 o 
   0  12   6    12630.89    12993.80    724.52 o 
   2  12   6    32618.46    31755.76   1292.70 o 
   4  12   6     8672.65     9240.63    979.83 o 
   6  12   6    55187.05    55353.91   1776.62 o 
   8  12   6      656.94      653.96    219.14 o 
  10  12   6     3782.93     3846.47    405.21 o 
  12  12   6      697.32      753.99    234.11 o 
  14  12   6     1087.73     1256.10    395.66 o 
 -15  13   6        9.30      -55.47    227.71 o 
 -13  13   6    38257.27    36447.70   5347.10 o 
 -11  13   6    16826.73    17011.95   2037.11 o 
  -9  13   6     1387.80     1633.60    243.64 o 
  -7  13   6     3562.53     3086.17    361.40 o 
  -5  13   6    40721.63    39664.01   1665.30 o 
  -3  13   6     6286.46     5912.53    394.80 o 
  -1  13   6    45697.02    46248.85   1333.68 o 
   1  13   6     4639.49     5096.07    338.34 o 
   3  13   6    25927.26    25954.08    827.09 o 
   5  13   6    87307.53    89539.99   4017.88 o 
   7  13   6      223.17      625.84    223.51 o 
   9  13   6     4396.94     4269.38    305.71 o 
  11  13   6     1154.31     1550.42    272.40 o 
  13  13   6    27413.16    27475.92   3434.21 o 
 -14  14   6     5487.04     5741.15   2497.30 o 
 -12  14   6     1040.57     1023.95    332.59 o 
 -10  14   6      737.45      555.19    212.13 o 
  -8  14   6     5959.22     6387.34    700.54 o 
  -6  14   6    19153.36    20280.38   1253.79 o 
  -4  14   6    27027.12    27862.04   3036.84 o 
  -2  14   6    36416.76    33579.56   1688.66 o 
   0  14   6    95417.77    95860.70   4092.69 o 
   2  14   6      388.14      479.14    182.21 o 
   4  14   6    10651.47    13644.35   1013.33 o 
   6  14   6      322.75      235.89    282.72 o 
   8  14   6    10370.25     8639.56    408.97 o 
  10  14   6     4712.08     4942.65    602.48 o 
  12  14   6    25398.80    25693.43   2446.27 o 
 -13  15   6      930.79      763.92    316.69 o 
 -11  15   6     1086.93      805.15    303.84 o 
  -9  15   6     3962.05     3643.05    488.15 o 
  -7  15   6     6118.38     6556.87    693.69 o 
  -5  15   6     2721.43     2744.00    385.90 o 
  -3  15   6      184.13      204.52    248.36 o 
  -1  15   6      540.87      596.27    278.46 o 
   1  15   6    56880.17    59592.07   2290.81 o 
   3  15   6    24731.35    25900.43   1203.67 o 
   5  15   6       21.65     -152.11    152.11 o 
   7  15   6      161.61     -152.38    172.58 o 
   9  15   6     6089.43     6732.04    449.45 o 
  11  15   6     2350.56     2535.07    352.19 o 
 -12  16   6     1162.91      971.51    338.86 o 
 -10  16   6     6907.28     7111.23    594.94 o 
  -8  16   6     1419.26      863.63    294.38 o 
  -6  16   6        2.51     -274.05    274.05 o 
  -4  16   6     1186.74      826.71    326.90 o 
  -2  16   6      229.39       -5.76    208.28 o 
   0  16   6    58651.97    59658.48   1942.34 o 
   2  16   6    14935.60    15475.74    849.56 o 
   4  16   6     7993.72     8506.23    484.50 o 
   6  16   6     2092.91     2084.13    308.66 o 
   8  16   6     2586.37     2498.90    285.64 o 
  10  16   6      376.92      240.82    237.60 o 
 -11  17   6    14975.16    14192.00   2581.23 o 
  -9  17   6     1982.55     1319.30    371.53 o 
  -7  17   6     5868.82     5630.98    536.34 o 
  -5  17   6      342.65      289.52    287.26 o 
  -3  17   6     2160.00     1810.95    488.15 o 
  -1  17   6    21956.85    22378.57   1363.41 o 
   1  17   6    28584.02    28771.44   2682.28 o 
   3  17   6     2734.19     1774.91    366.66 o 
   5  17   6     8343.66     7326.17    609.71 o 
   7  17   6    11828.74    12540.73    620.48 o 
  -8  18   6      263.40      -29.41    273.21 o 
  -6  18   6      604.54      889.70    349.71 o 
  -4  18   6      129.20      220.21    421.35 o 
  -2  18   6     7852.62     8563.24    650.38 o 
   0  18   6     3914.40     4539.91    525.22 o 
   2  18   6      150.92      -78.32    254.20 o 
   4  18   6     1079.17      641.34    328.25 o 
   6  18   6     4056.28     4483.94    545.74 o 
  -3  19   6     2286.19     1915.45    432.13 o 
  -1  19   6        2.72      203.10    286.12 o 
   1  19   6      197.08      138.54    407.65 o 
 -21   1   7    15760.86    16045.39   1952.46 o 
 -19   1   7     4688.06     3834.66    361.94 o 
 -17   1   7   187952.73   170910.03  19424.95 o 
 -15   1   7    29325.58    28121.53   3042.35 o 
 -13   1   7   113227.66   112738.37  11517.22 o 
 -11   1   7    17728.32    17898.76   1066.46 o 
  -9   1   7    51471.69    53332.64   2976.16 o 
  -7   1   7   199257.86   220444.45  10071.35 o 
  -5   1   7   210767.52   193877.69   6310.66 o 
  -3   1   7   128834.64   116085.95   3411.95 o 
  -1   1   7    74778.26    78129.92    599.44 o 
   1   1   7   191567.33   149375.48   4975.72 o 
   3   1   7    58647.15    55657.10   1929.55 o 
   5   1   7     3012.45     5669.48   1194.45 o 
   7   1   7   107081.29   104918.48   6236.96 o 
   9   1   7     1850.52     2258.73    147.52 o 
  11   1   7    58655.30    56476.05   4260.18 o 
  13   1   7     8550.22     7610.03    360.01 o 
  15   1   7     4558.94     3745.53    325.35 o 
  17   1   7    16041.45    15773.16   1872.48 o 
  19   1   7      311.23      -92.73    203.66 o 
 -22   2   7    64026.04    59219.73   7653.53 o 
 -20   2   7     3013.35     2411.39    482.78 o 
 -18   2   7    18867.69    20267.47   2311.36 o 
 -16   2   7    33767.21    32654.45   4001.36 o 
 -14   2   7    35752.41    35497.75   4808.79 o 
 -12   2   7    12172.12    12916.22   1478.86 o 
 -10   2   7   125198.98   132406.83   9642.15 o 
  -8   2   7     9378.72     8100.89    733.00 o 
  -6   2   7    91768.41    92746.44   6119.10 o 
  -4   2   7   426958.09   432742.59   9781.50 o 
  -2   2   7    70022.00    80607.84   1068.69 o 
   0   2   7    22960.89    26444.85   1287.73 o 
   2   2   7    20045.90    26830.28    881.36 o 
   4   2   7   135661.03   138709.44   7358.82 o 
   6   2   7   104036.51    98005.36   5149.88 o 
   8   2   7   394390.72   384269.13  24888.31 o 
  10   2   7      743.02      906.49    141.59 o 
  12   2   7     2660.69     2790.85    220.33 o 
  14   2   7    20414.26    21066.04   1609.93 o 
  16   2   7     6113.48     6425.87    528.57 o 
  18   2   7    32328.65    31204.71   4051.03 o 
 -21   3   7      309.99      702.47    270.12 o 
 -19   3   7     9108.96     8705.58   1051.04 o 
 -17   3   7      173.05      181.62    190.80 o 
 -15   3   7     6099.50     4929.37    582.19 o 
 -13   3   7      605.86     1425.35    553.97 o 
 -11   3   7   136342.83   132579.22  11256.21 o 
  -9   3   7    55288.71    50852.79   4339.07 o 
  -7   3   7    54418.41    50903.55   4911.33 o 
  -5   3   7     5269.25     5864.57    408.95 o 
  -3   3   7     3431.51     3635.82    150.70 o 
  -1   3   7       80.36      432.32    106.01 o 
   1   3   7    91579.23    92950.23   2816.83 o 
   3   3   7     5050.91     3281.58    298.65 o 
   5   3   7    11346.21    11930.90    552.48 o 
   7   3   7    18055.13    15491.69    944.36 o 
   9   3   7    48138.30    46842.96   2582.19 o 
  11   3   7     5137.80     4799.90    560.21 o 
  13   3   7     8664.48     7688.24    771.84 o 
  15   3   7    11404.76    13540.14   1585.21 o 
  17   3   7     4013.89     3219.78    595.96 o 
  19   3   7    12857.58    13926.75   2776.49 o 
 -22   4   7     2411.05     1751.03    351.87 o 
 -20   4   7      108.54      160.02    220.30 o 
 -18   4   7     7773.46     6521.36    992.59 o 
 -16   4   7    17640.23    17803.19   1970.92 o 
 -14   4   7    18197.36    18380.88   2620.39 o 
 -12   4   7    32253.41    32747.22   2533.14 o 
 -10   4   7    80829.61    83451.67   7030.24 o 
  -8   4   7     8661.82    10025.58    623.64 o 
  -6   4   7    45793.03    44327.18   4046.78 o 
  -4   4   7   136209.41   149501.78   6201.01 o 
  -2   4   7    12485.92    14621.17    926.64 o 
   0   4   7    29440.84    30174.43   1617.78 o 
   2   4   7   482725.34   476391.06  15376.77 o 
   4   4   7     5329.69     6592.74    508.32 o 
   6   4   7    24832.73    28732.51   1525.41 o 
   8   4   7      120.52      141.36     92.96 o 
  10   4   7    91487.84    91943.66   8835.91 o 
  12   4   7       20.53       66.53    215.92 o 
  14   4   7    25027.83    25880.56   2310.92 o 
  16   4   7     1192.47     1924.86    798.18 o 
  18   4   7    19451.11    17640.90   4244.38 o 
 -21   5   7     1954.71     1891.61    328.78 o 
 -19   5   7     9150.96     8757.50    712.60 o 
 -17   5   7     6240.83     7178.79    779.49 o 
 -15   5   7      408.42      376.17    193.66 o 
 -13   5   7      653.20      737.65    189.85 o 
 -11   5   7     5492.26     6330.44    677.89 o 
  -9   5   7      571.23      755.35    111.54 o 
  -7   5   7      830.27     1207.85    109.56 o 
  -5   5   7     2039.27     2177.06    228.92 o 
  -3   5   7    10636.01     9708.54    414.27 o 
  -1   5   7    22341.50    20197.27   1706.35 o 
   1   5   7     5084.33     8207.54    435.06 o 
   3   5   7    21690.85    22898.93   2021.36 o 
   5   5   7    75470.09    86545.23   4675.02 o 
   7   5   7    45308.54    50262.79   3943.72 o 
   9   5   7     8453.69    10311.17    635.87 o 
  11   5   7        3.97      899.22    471.94 o 
  13   5   7    24102.57    23153.93   4672.58 o 
  15   5   7    95308.03    89262.58  14564.14 o 
  17   5   7    11180.41    12584.29   1832.72 o 
  19   5   7      418.76      545.27    757.07 o 
 -20   6   7     1834.85     2071.51    340.17 o 
 -18   6   7      182.82      137.05    186.59 o 
 -16   6   7       58.74      -85.60    167.47 o 
 -14   6   7    87862.55    83123.22  12179.35 o 
 -12   6   7    60307.86    59366.39   5466.17 o 
 -10   6   7      585.34      610.78    180.47 o 
  -8   6   7    16731.61    19564.11   1793.80 o 
  -6   6   7      969.15     1228.90    129.60 o 
  -4   6   7    82378.53    87310.27   3980.02 o 
  -2   6   7    42739.48    43281.98   6709.51 o 
   0   6   7     3235.64     2783.40    513.85 o 
   2   6   7      403.41      770.43    151.03 o 
   4   6   7   258546.00   261483.89  18381.66 o 
   6   6   7    85809.38    87803.99   6886.20 o 
   8   6   7     4345.15     4942.10    333.75 o 
  10   6   7    20501.16    18677.46   2935.78 o 
  12   6   7    28855.02    27023.35   4537.27 o 
  14   6   7    13852.36    13320.56   1509.00 o 
  16   6   7    48854.03    51045.77   8519.59 o 
  18   6   7     6789.08     7500.27   1452.47 o 
 -21   7   7     9460.62    10192.14   1651.81 o 
 -19   7   7    17349.10    15987.61   2394.82 o 
 -17   7   7    70067.74    62684.32   8933.01 o 
 -15   7   7     7766.16     7404.71   1220.39 o 
 -13   7   7    79811.70    76030.35  12401.81 o 
 -11   7   7      158.53      214.92     90.30 o 
  -9   7   7    74500.82    72232.80   6960.98 o 
  -7   7   7   109788.83   120639.48   5080.00 o 
  -5   7   7    14240.85    17072.95    805.71 o 
  -3   7   7      681.74      970.84    104.92 o 
  -1   7   7    12743.10    14184.27    816.81 o 
   1   7   7   343151.75   349867.38  21569.58 o 
   3   7   7    46875.30    52183.73   1342.86 o 
   5   7   7   142046.63   134743.39  13051.59 o 
   7   7   7      209.81      436.25    146.14 o 
   9   7   7     2861.09     2971.83    273.34 o 
  11   7   7    16151.12    15259.17   2558.96 o 
  13   7   7     1045.38     1014.82    426.49 o 
  15   7   7    14419.92    15494.05   3538.69 o 
  17   7   7       31.51      158.75    276.30 o 
 -20   8   7     7605.44     6989.18   1622.04 o 
 -18   8   7      111.99      110.81    200.28 o 
 -16   8   7     3093.53     3029.46    519.71 o 
 -14   8   7    26533.58    27089.48   4259.33 o 
 -12   8   7   102627.05   100041.41   9682.17 o 
 -10   8   7    53089.15    52897.93   4174.59 o 
  -8   8   7   345320.94   372298.00  13114.00 o 
  -6   8   7   134608.86   150143.97   7393.96 o 
  -4   8   7    29906.99    26469.79   2785.73 o 
  -2   8   7     3562.51     4642.63    402.70 o 
   0   8   7     4656.52     4356.48    308.67 o 
   2   8   7    78482.94    82259.41   2692.56 o 
   4   8   7   123825.71   125887.52   4167.30 o 
   6   8   7      426.42      842.87    299.52 o 
   8   8   7     1701.50     1985.67    212.93 o 
  10   8   7    64983.32    58641.15   9732.27 o 
  12   8   7     6212.44     4472.87    849.56 o 
  14   8   7      344.07      152.02    250.63 o 
  16   8   7      426.33      810.11    361.41 o 
  18   8   7      492.80      843.81    355.56 o 
 -19   9   7    54673.83    52320.50  11645.49 o 
 -17   9   7     5080.90     4282.68    366.67 o 
 -15   9   7     2630.71     3251.06    642.74 o 
 -13   9   7    21440.21    21403.66   2176.01 o 
 -11   9   7      626.94      401.33    119.03 o 
  -9   9   7    18578.88    18916.37   1639.52 o 
  -7   9   7   153776.20   178663.11   7369.08 o 
  -5   9   7      783.65      836.58    106.57 o 
  -3   9   7    57591.10    53789.23   5592.72 o 
  -1   9   7   190838.03   218058.02  20754.69 o 
   1   9   7    38870.71    42156.20   2291.76 o 
   3   9   7    58892.44    62163.16   1088.81 o 
   5   9   7     5033.78     5462.63    404.52 o 
   7   9   7    10568.17    10002.25    748.64 o 
   9   9   7    31518.21    32094.14   2949.73 o 
  11   9   7    38168.28    36516.48   2856.92 o 
  13   9   7     2226.26     1566.26    548.10 o 
  15   9   7      739.00      463.02    275.73 o 
  17   9   7      115.33      188.60    293.36 o 
 -18  10   7     8985.54     8727.37   2146.17 o 
 -16  10   7      481.29      486.52    257.36 o 
 -14  10   7     3817.01     4476.01    494.65 o 
 -12  10   7    31932.07    32373.92   2904.94 o 
 -10  10   7      342.14      539.46    123.90 o 
  -8  10   7    11130.91    12067.80    502.58 o 
  -6  10   7     7990.17     7943.35    570.64 o 
  -4  10   7    47086.12    46705.62   5334.12 o 
  -2  10   7    27595.22    27261.30   1013.99 o 
   0  10   7     3136.19     3048.57    630.32 o 
   2  10   7     1446.50     1602.02    259.19 o 
   4  10   7    11608.34    13236.97    574.07 o 
   6  10   7    20308.66    21974.53   2374.09 o 
   8  10   7       74.25      178.67    209.25 o 
  10  10   7    12528.34    12659.62    682.65 o 
  12  10   7    12943.81    12413.68   1889.24 o 
  14  10   7     1484.21     1493.24    350.02 o 
  16  10   7      955.26     1020.71    347.76 o 
 -17  11   7     6204.02     5497.97   1210.97 o 
 -15  11   7     1453.13     1617.71    337.70 o 
 -13  11   7     1582.85     1673.89    250.13 o 
 -11  11   7     8389.05     7978.51    828.68 o 
  -9  11   7     1003.56     1344.70    203.75 o 
  -7  11   7    38907.62    36776.87   3032.84 o 
  -5  11   7      333.75      599.85    165.57 o 
  -3  11   7     6477.79     5620.43    388.64 o 
  -1  11   7    57821.54    61073.39   3687.71 o 
   1  11   7     3790.47     3681.65    329.01 o 
   3  11   7     6406.03     6961.09    450.53 o 
   5  11   7     9420.53     9540.17    542.97 o 
   7  11   7       50.42      773.86    333.66 o 
   9  11   7     3650.00     3645.86    268.48 o 
  11  11   7     3894.09     4356.32    476.12 o 
  13  11   7     7450.31     7964.85   2207.83 o 
  15  11   7     7701.49     8205.19   1902.95 o 
 -16  12   7     1268.87     1059.47    412.79 o 
 -14  12   7       94.61     -305.22    421.35 o 
 -12  12   7     7577.81     7757.35    706.11 o 
 -10  12   7    10582.50     9264.63    850.95 o 
  -8  12   7    93148.33    85921.07   7277.75 o 
  -6  12   7    51312.52    45387.83   3799.85 o 
  -4  12   7    39272.41    40015.16   2235.74 o 
  -2  12   7     9875.85    10429.51    832.90 o 
   0  12   7     6113.51     5805.10    334.02 o 
   2  12   7     8209.23     9289.17    709.45 o 
   4  12   7    52889.68    55151.55   3186.61 o 
   6  12   7    48879.96    48266.59   3043.40 o 
   8  12   7     6790.62     6154.71    350.04 o 
  10  12   7    45040.80    43342.66   3606.48 o 
  12  12   7     9063.74     6806.36   1077.37 o 
  14  12   7     3576.23     3114.38    560.09 o 
 -15  13   7     3796.34     3018.07    700.54 o 
 -13  13   7     4744.28     4953.46    603.15 o 
 -11  13   7     8465.40     7678.07   1407.08 o 
  -9  13   7    32272.93    29921.83   2022.84 o 
  -7  13   7      462.54      544.30    153.80 o 
  -5  13   7      166.43      -66.36    166.45 o 
  -3  13   7     8055.40     6710.97    629.77 o 
  -1  13   7      306.95      839.82    378.81 o 
   1  13   7    11669.45    11239.31    473.89 o 
   3  13   7    23740.18    21871.23   1262.46 o 
   5  13   7    74368.19    71937.58   3168.61 o 
   7  13   7     4501.40     4408.75    363.42 o 
   9  13   7    18756.35    19956.68   1524.88 o 
  11  13   7     4298.55     4185.02    677.70 o 
  13  13   7      128.72      288.91    281.84 o 
 -14  14   7     6260.18     5589.93   1341.14 o 
 -12  14   7     2988.83     3058.99   1286.33 o 
 -10  14   7      229.34      398.77    243.75 o 
  -8  14   7        1.32     -166.24    192.47 o 
  -6  14   7     5312.70     4547.48    436.77 o 
  -4  14   7     6317.70     6064.84    403.55 o 
  -2  14   7    18889.70    18317.93    603.24 o 
   0  14   7      239.96      193.25    188.40 o 
   2  14   7     2852.65     3033.43    379.09 o 
   4  14   7    30507.68    29488.38    863.05 o 
   6  14   7    12933.54    13042.51    562.23 o 
   8  14   7       17.11      -29.26    158.93 o 
  10  14   7       49.55      119.51    193.33 o 
  12  14   7    22008.43    24209.57   1893.31 o 
 -13  15   7      841.78      636.26    300.69 o 
 -11  15   7      818.79      660.17    270.57 o 
  -9  15   7    16590.21    17461.46   1512.42 o 
  -7  15   7    29931.99    29696.44   1702.55 o 
  -5  15   7     6425.73     6023.96    525.37 o 
  -3  15   7     4140.50     4345.15    772.48 o 
  -1  15   7    32259.36    31293.63    878.41 o 
   1  15   7    75117.70    77029.81   4066.88 o 
   3  15   7     1966.52     1791.28    273.75 o 
   5  15   7      372.16      287.48    203.82 o 
   7  15   7     1210.12     1707.26    281.68 o 
   9  15   7    12591.15    13357.29   1205.34 o 
  11  15   7      395.29      243.25    248.04 o 
 -12  16   7    23477.19    22526.83   5117.92 o 
 -10  16   7     3728.91     3313.84    439.94 o 
  -8  16   7     1774.74     1730.33    357.05 o 
  -6  16   7      137.10      153.33    246.50 o 
  -4  16   7     5970.25     5651.20   1037.97 o 
  -2  16   7     5117.70     4680.11    781.05 o 
   0  16   7    19037.49    17889.98   1286.33 o 
   2  16   7    20251.84    21114.56    710.81 o 
   4  16   7    12370.77    12004.91    564.25 o 
   6  16   7    31299.81    32155.94   1569.51 o 
   8  16   7     4992.39     4769.49    376.56 o 
  10  16   7      876.17      666.04    285.80 o 
 -11  17   7    30200.55    28291.02   6371.71 o 
  -9  17   7     6207.73     5859.22    556.12 o 
  -7  17   7      828.46      834.07    309.46 o 
  -5  17   7       35.61        6.91    259.46 o 
  -3  17   7    18288.99    17059.11    848.08 o 
  -1  17   7     7292.48     6992.77    600.36 o 
   1  17   7     6079.50     6295.15    552.79 o 
   3  17   7     1226.45     1282.18    350.83 o 
   5  17   7     1191.08      964.03    276.28 o 
   7  17   7    16031.81    16164.78    703.86 o 
  -8  18   7      425.03      342.51    297.20 o 
  -6  18   7    13072.24    13197.65    804.63 o 
  -4  18   7      350.47      326.39    301.74 o 
  -2  18   7     5400.79     5647.88    550.59 o 
   0  18   7      536.91      440.20    295.52 o 
   2  18   7     7479.41     8130.85   2178.71 o 
   4  18   7      297.18      375.66    317.21 o 
  -3  19   7     8768.76     7899.43    672.34 o 
  -1  19   7     2398.49     2898.42    468.67 o 
   1  19   7     1231.45     1590.22    447.05 o 
 -22   0   8     1168.49      653.19    385.39 o 
 -20   0   8    17773.33    15323.45   2305.46 o 
 -18   0   8    99193.92    87828.07  18107.98 o 
 -16   0   8   268519.63   243666.69  49269.38 o 
 -14   0   8     4194.72     4028.39    854.70 o 
 -12   0   8     5779.39     4328.77    996.86 o 
 -10   0   8     2599.62     2783.95    742.58 o 
  -8   0   8    16968.02    14745.51   1134.00 o 
  -6   0   8   449059.50   462483.38  37075.80 o 
  -4   0   8   946231.31   928564.44  49110.08 o 
  -2   0   8    34594.38    29782.58    678.28 o 
   0   0   8    88740.63    87823.60   3654.51 o 
   2   0   8   112839.65   112875.38   4066.16 o 
   4   0   8    58644.43    48166.17   2103.00 o 
   6   0   8     9907.57     7696.31    665.06 o 
   8   0   8   120753.81   120819.16   9389.64 o 
  10   0   8        9.85      101.07    156.22 o 
  12   0   8   173338.13   172695.30  23232.75 o 
  14   0   8   102129.52    97297.62  17780.83 o 
  16   0   8    21242.06    22025.91   3050.54 o 
  18   0   8    18105.70    19853.88   2504.15 o 
 -21   1   8    14788.12    15253.64   2101.12 o 
 -19   1   8       33.74       56.80    198.01 o 
 -17   1   8    15534.22    14800.35   1559.99 o 
 -15   1   8    13667.24    12476.91   1363.20 o 
 -13   1   8      886.39      696.44    143.58 o 
 -11   1   8     5063.96     5646.20    324.27 o 
  -9   1   8    23478.85    25192.99   1644.54 o 
  -7   1   8     4064.06     5276.49    153.86 o 
  -5   1   8   315932.53   340781.00   9568.59 o 
  -3   1   8    68632.71    67245.95   1464.07 o 
  -1   1   8    10626.24     9003.39    193.49 o 
   1   1   8    99122.77    88754.98   2222.44 o 
   3   1   8    15326.17    13100.82    388.45 o 
   5   1   8    44887.68    38848.07   1614.98 o 
   7   1   8   358565.97   345971.63  15957.17 o 
   9   1   8    62554.93    59850.12   3487.59 o 
  11   1   8     7811.62     8001.51    508.79 o 
  13   1   8     2568.08     2376.42    433.63 o 
  15   1   8      868.62      819.46    198.54 o 
  17   1   8      202.30       24.58    181.70 o 
  19   1   8      345.51      167.79    218.84 o 
 -22   2   8     4579.58     4310.10    601.39 o 
 -20   2   8    20338.21    18175.64   2028.47 o 
 -18   2   8      152.62      257.78    203.68 o 
 -16   2   8    34771.63    33246.20   3760.96 o 
 -14   2   8     3372.68     3436.05    270.63 o 
 -12   2   8   148769.78   148599.94  17908.35 o 
 -10   2   8   273181.25   278012.16  20415.25 o 
  -8   2   8    24181.40    22035.44    999.19 o 
  -6   2   8      177.00     1204.82    322.94 o 
  -4   2   8     7059.43    10499.18    228.58 o 
  -2   2   8   205529.86   190612.78   1062.45 o 
   0   2   8     1014.87     1636.62     71.66 o 
   2   2   8    84183.93    93517.02   3856.23 o 
   4   2   8     7534.65     6573.25    365.12 o 
   6   2   8   107488.62    98059.86   4804.88 o 
   8   2   8   294635.59   277688.31  14161.78 o 
  10   2   8     1605.36     2035.51    418.01 o 
  12   2   8     3441.09     3341.21    455.39 o 
  14   2   8     1536.63     1716.84    228.82 o 
  16   2   8    35997.20    34685.98   3371.16 o 
  18   2   8       15.55      101.98    203.34 o 
 -21   3   8     7296.46     7521.83   1375.27 o 
 -19   3   8     9532.61     8616.12    913.87 o 
 -17   3   8    11255.67    10969.22   1411.32 o 
 -15   3   8    16545.85    17291.34   2028.58 o 
 -13   3   8     7086.51     6580.32    793.79 o 
 -11   3   8    12401.17    13622.69    641.30 o 
  -9   3   8     3808.92     3930.27    222.01 o 
  -7   3   8    65706.08    72935.93   6460.84 o 
  -5   3   8       35.17      196.46     66.26 o 
  -3   3   8     4211.06     5537.49    240.19 o 
  -1   3   8      987.67      875.04     89.50 o 
   1   3   8    79651.13    76788.96   3233.70 o 
   3   3   8   173081.67   163497.14   7771.90 o 
   5   3   8   109366.50   102836.71   5055.75 o 
   7   3   8   230152.70   210237.34  10882.41 o 
   9   3   8     3510.25     3165.70    173.13 o 
  11   3   8    29600.61    29007.43   2860.39 o 
  13   3   8     2091.60     1898.98    236.84 o 
  15   3   8    10500.01    10880.96   1180.75 o 
  17   3   8      116.70      -95.81    263.77 o 
  19   3   8    43378.50    48385.21   7080.81 o 
 -22   4   8     3017.07     2922.49    457.72 o 
 -20   4   8       88.96      256.12    219.70 o 
 -18   4   8     8010.06     7848.60   1257.07 o 
 -16   4   8    10254.41     9437.56   1135.27 o 
 -14   4   8    14554.16    13837.71   1972.20 o 
 -12   4   8     4936.04     5509.21    519.67 o 
 -10   4   8    11588.04    12531.99   1093.44 o 
  -8   4   8    88995.85    88349.62   8279.43 o 
  -6   4   8    55888.46    46929.69   4419.88 o 
  -4   4   8     7339.50     7401.77    311.11 o 
  -2   4   8      936.83      699.48    151.01 o 
   0   4   8     1841.70     2677.85    122.21 o 
   2   4   8    12737.02    13857.95   1055.84 o 
   4   4   8    85812.20    86474.13   4898.51 o 
   6   4   8   100822.26   105498.39   5884.45 o 
   8   4   8     5797.31     5439.04    499.89 o 
  10   4   8     6532.04     6590.66    386.02 o 
  12   4   8    28652.02    28963.77   2753.37 o 
  14   4   8        0.97      185.09    185.86 o 
  16   4   8     4174.21     4466.70   1289.76 o 
  18   4   8     9474.68     9512.21   2235.24 o 
 -21   5   8       26.89      165.30    232.97 o 
 -19   5   8    11197.73    11040.42   1333.18 o 
 -17   5   8    25809.01    23496.89   3384.67 o 
 -15   5   8      389.03      887.13    494.93 o 
 -13   5   8    16863.42    17534.61   2481.54 o 
 -11   5   8     2682.84     3138.76    290.98 o 
  -9   5   8     5062.92     5517.98    554.49 o 
  -7   5   8     3200.72     3175.53    268.00 o 
  -5   5   8     2136.21     1711.55    136.46 o 
  -3   5   8    39144.92    38956.52   1446.93 o 
  -1   5   8     9352.39     9610.73    717.94 o 
   1   5   8   193168.48   202680.22   1471.32 o 
   3   5   8    92079.50    97223.72   5447.35 o 
   5   5   8    17790.63    17181.60    996.81 o 
   7   5   8    11813.32    11948.79    760.50 o 
   9   5   8      531.50      907.31    133.79 o 
  11   5   8      451.39      493.64    157.16 o 
  13   5   8      611.79      731.38    257.56 o 
  15   5   8    28604.69    28964.77   3268.07 o 
  17   5   8    21341.20    24251.60   3139.61 o 
 -20   6   8      330.67      402.93    234.32 o 
 -18   6   8     3681.93     3273.00    335.25 o 
 -16   6   8     3281.88     3853.86    332.76 o 
 -14   6   8       27.30      202.78    225.12 o 
 -12   6   8   133423.73   132601.16  12718.39 o 
 -10   6   8   102156.96    97924.73   9321.11 o 
  -8   6   8    32509.88    32843.73   3235.58 o 
  -6   6   8     3653.24     4320.43    223.37 o 
  -4   6   8    55354.40    61055.51   3184.56 o 
  -2   6   8    16339.15    19478.65   2141.96 o 
   0   6   8    44144.80    36482.17   4443.06 o 
   2   6   8     6502.69     7068.22    369.76 o 
   4   6   8   223486.14   249628.77  16777.67 o 
   6   6   8    27580.20    28370.59   1819.58 o 
   8   6   8   191768.86   183616.77  13918.85 o 
  10   6   8    15565.74    16322.10   2284.91 o 
  12   6   8     8558.74     8495.11   1447.34 o 
  14   6   8     9585.10     8204.11   1061.95 o 
  16   6   8    27244.71    26919.37   4574.95 o 
  18   6   8      131.92       76.44    313.51 o 
 -21   7   8     2139.29     1634.51    338.49 o 
 -19   7   8     3876.38     3832.25    673.96 o 
 -17   7   8     1260.71     1033.11    250.54 o 
 -15   7   8        0.68       12.32    167.26 o 
 -13   7   8    14938.88    15654.83   2222.15 o 
 -11   7   8       17.20      136.47    146.36 o 
  -9   7   8    56018.38    54457.43   5190.76 o 
  -7   7   8    22188.38    24414.92    985.95 o 
  -5   7   8     3406.95     4143.37    681.08 o 
  -3   7   8     5120.50     6222.66   1076.71 o 
  -1   7   8     1247.84     1558.17    130.00 o 
   1   7   8      374.81     1183.68    188.94 o 
   3   7   8   102792.73   102162.89   6393.97 o 
   5   7   8    57755.07    59526.83   4541.66 o 
   7   7   8       14.50      177.67    133.12 o 
   9   7   8    37195.24    37043.15   3152.64 o 
  11   7   8     9451.03     9193.52   1243.51 o 
  13   7   8     4336.80     4456.40    448.24 o 
  15   7   8     1634.99     1340.84    351.94 o 
  17   7   8      858.90      674.85    358.93 o 
 -20   8   8    24354.39    25523.65   3489.93 o 
 -18   8   8        0.29      159.94    199.25 o 
 -16   8   8    11048.09    10871.88   1425.38 o 
 -14   8   8    21464.45    21175.44   3379.56 o 
 -12   8   8     5370.80     5630.88    659.85 o 
 -10   8   8    10034.64    10022.73    980.21 o 
  -8   8   8    90741.48   100427.02   3659.46 o 
  -6   8   8     2126.20     2329.19    286.58 o 
  -4   8   8    10031.59     9029.26    769.36 o 
  -2   8   8   287123.53   309346.38  31401.90 o 
   0   8   8     4808.79     5411.10    346.16 o 
   2   8   8       60.82     1951.07   1414.79 o 
   4   8   8   178748.19   189651.64   9405.12 o 
   6   8   8     6150.90     6455.56    796.52 o 
   8   8   8     4067.42     3667.62    413.11 o 
  10   8   8    38378.05    33339.37   4912.38 o 
  12   8   8     5175.42     3873.32    455.61 o 
  14   8   8     7291.43     6724.97   1060.24 o 
  16   8   8     6758.74     7015.05   1195.55 o 
 -19   9   8     2983.93     3106.89    459.26 o 
 -17   9   8      727.18      783.17    239.95 o 
 -15   9   8      594.58     1187.74    231.86 o 
 -13   9   8    71727.04    70113.96   6496.22 o 
 -11   9   8     8128.12     8024.49    655.51 o 
  -9   9   8    48332.96    51101.06   4627.86 o 
  -7   9   8      811.54     1520.87    197.32 o 
  -5   9   8       95.11      193.30     99.82 o 
  -3   9   8    21841.62    23900.82   3279.00 o 
  -1   9   8     3997.03     4887.03    493.29 o 
   1   9   8     6289.87     5783.19    484.73 o 
   3   9   8    37893.96    40492.29   2625.76 o 
   5   9   8    17417.19    18604.51   1384.70 o 
   7   9   8    29590.61    28495.49   2271.89 o 
   9   9   8    40635.94    37222.57   7151.04 o 
  11   9   8      535.82      468.20    254.00 o 
  13   9   8    10785.42     8727.25   1623.76 o 
  15   9   8     5029.32     4554.89    514.39 o 
  17   9   8     8439.07     9721.90   1680.28 o 
 -18  10   8    22941.23    21192.34   5962.34 o 
 -16  10   8       32.03        5.48    190.21 o 
 -14  10   8    20625.08    19007.97   3238.03 o 
 -12  10   8     3950.52     3710.34    268.38 o 
 -10  10   8    19908.39    21185.42   1640.76 o 
  -8  10   8    24545.69    27209.27   1004.29 o 
  -6  10   8     6055.86     5754.30    499.54 o 
  -4  10   8    51785.16    55733.85   6882.25 o 
  -2  10   8   618598.69   581862.00  73644.57 o 
   0  10   8    68664.71    68896.45   6936.94 o 
   2  10   8    40085.39    40248.65   2591.50 o 
   4  10   8      203.15      420.64    197.92 o 
   6  10   8     5201.04     4937.73    422.77 o 
   8  10   8     4238.33     4539.77    329.42 o 
  10  10   8    98144.53    91985.83   5354.82 o 
  12  10   8     3276.84     4062.14    468.41 o 
  14  10   8      725.89      757.65    313.51 o 
  16  10   8     8702.72     7820.83   1849.85 o 
 -17  11   8     6605.24     5902.38   1383.96 o 
 -15  11   8    77041.68    68517.41  20308.95 o 
 -13  11   8    16696.83    17684.09   1616.10 o 
 -11  11   8     2441.04     2763.95    281.19 o 
  -9  11   8    63896.85    71120.77   3765.23 o 
  -7  11   8   274214.06   257057.44  21239.59 o 
  -5  11   8    34251.64    27340.84   3122.52 o 
  -3  11   8     9831.89    11484.01   1668.29 o 
  -1  11   8        9.01      553.23    205.32 o 
   1  11   8     8505.72     8732.35    490.28 o 
   3  11   8    36132.72    41267.82   3233.81 o 
   5  11   8      182.88      294.02    211.69 o 
   7  11   8      998.44      773.73    195.38 o 
   9  11   8    25208.94    27890.54   1776.56 o 
  11  11   8   113122.47   106195.59   7330.56 o 
  13  11   8    14673.68    12230.39   1992.01 o 
  15  11   8      535.60      160.71    293.71 o 
 -16  12   8      231.27      380.79    351.13 o 
 -14  12   8    18799.09    18283.87   2922.08 o 
 -12  12   8     6892.56     6330.97    558.65 o 
 -10  12   8     1036.41      970.50    154.74 o 
  -8  12   8    26877.09    23322.32   2376.08 o 
  -6  12   8    11598.94    11179.41    400.18 o 
  -4  12   8    25817.77    23508.55   2186.94 o 
  -2  12   8    13221.71    13488.11   1214.39 o 
   0  12   8    13807.01    13875.58    598.26 o 
   2  12   8     8671.83     8035.21    483.68 o 
   4  12   8    53820.96    56606.71   3869.27 o 
   6  12   8    40782.29    38083.99   2204.54 o 
   8  12   8     1879.69     1727.76    218.82 o 
  10  12   8     5818.20     5402.73    413.29 o 
  12  12   8     1141.49     1007.42    314.55 o 
  14  12   8     2758.19     3298.79    585.79 o 
 -15  13   8      569.66      427.30    278.08 o 
 -13  13   8      508.47      257.97    216.95 o 
 -11  13   8      219.19        3.87    174.22 o 
  -9  13   8        0.81      -60.32    198.45 o 
  -7  13   8     6754.40     5363.63    495.44 o 
  -5  13   8      317.81      308.96    202.01 o 
  -3  13   8      618.74      473.27    179.16 o 
  -1  13   8     4658.38     3914.32    362.82 o 
   1  13   8      412.25      757.57    210.86 o 
   3  13   8      193.28      299.77    179.65 o 
   5  13   8    19647.04    19445.19    928.03 o 
   7  13   8      476.47      581.16    181.24 o 
   9  13   8      240.50      451.49    177.37 o 
  11  13   8        9.91        4.99    181.72 o 
  13  13   8     7034.33     6646.95    796.46 o 
 -14  14   8       22.82      198.69    322.01 o 
 -12  14   8     1809.72     1216.44    303.72 o 
 -10  14   8      281.38      184.28    231.94 o 
  -8  14   8     3372.61     2933.92    392.61 o 
  -6  14   8     1471.53     1095.45    299.89 o 
  -4  14   8    28390.70    31237.65   2160.49 o 
  -2  14   8    30401.96    31755.83   1335.51 o 
   0  14   8      128.89      -37.14    172.16 o 
   2  14   8       50.65       82.31    165.37 o 
   4  14   8       75.43      121.67    171.83 o 
   6  14   8      158.22      282.08    197.64 o 
   8  14   8     1557.43     1624.89    233.96 o 
  10  14   8      701.57     1000.90    265.73 o 
  12  14   8     7505.46     8208.13    900.95 o 
 -13  15   8       11.91     -209.77    209.77 o 
 -11  15   8     2821.79     2452.50    388.94 o 
  -9  15   8     3488.11     3067.10    404.23 o 
  -7  15   8     2772.84     2480.23    389.19 o 
  -5  15   8      222.69      145.46    284.33 o 
  -3  15   8     2922.70     3483.47    319.28 o 
  -1  15   8     2405.37     2443.66    295.77 o 
   1  15   8    12157.19    12233.46    563.03 o 
   3  15   8      220.72       74.69    190.39 o 
   5  15   8      840.22     1449.17    315.68 o 
   7  15   8       36.80      419.49    186.03 o 
   9  15   8        4.52      101.44    214.27 o 
  11  15   8     6914.02     7145.40    699.36 o 
 -12  16   8    19311.96    16877.64   4586.94 o 
 -10  16   8    24113.07    24452.21   1476.45 o 
  -8  16   8     2895.02     2395.66    459.04 o 
  -6  16   8    10408.20     9391.15    656.01 o 
  -4  16   8    11574.84     9220.07   1433.63 o 
  -2  16   8    15313.30    14928.58   1627.18 o 
   0  16   8     1604.65     2504.55    395.05 o 
   2  16   8      768.60      924.68    248.91 o 
   4  16   8     3821.72     4099.33    371.14 o 
   6  16   8     5138.70     5536.80    436.20 o 
   8  16   8     8606.44     8204.40    799.53 o 
  -9  17   8      746.83      878.55    343.32 o 
  -7  17   8    11755.26    11074.24   2147.88 o 
  -5  17   8    17563.13    17013.51   1205.83 o 
  -3  17   8        4.35      -65.41    339.14 o 
  -1  17   8      289.60      188.14    241.65 o 
   1  17   8     1677.67     2173.41    397.23 o 
   3  17   8    16043.27    18643.26   2516.14 o 
   5  17   8     5057.22     5755.29    448.37 o 
   7  17   8    12401.08    14329.28    833.64 o 
  -8  18   8      808.89      500.98    565.23 o 
  -6  18   8    14890.73    13658.46    842.71 o 
  -4  18   8     8387.09     8777.68    801.60 o 
  -2  18   8     3152.49     2640.26    425.80 o 
   0  18   8      257.86      102.97    589.21 o 
   2  18   8     5676.27     5975.66    595.87 o 
   4  18   8     1966.17     2423.89    465.89 o 
 -21   1   9     7371.11     8093.89    957.02 o 
 -19   1   9     7516.79     7375.52    464.70 o 
 -17   1   9    95572.18    88143.93   9427.92 o 
 -15   1   9       38.12      408.43    155.26 o 
 -13   1   9    60831.31    56679.77   5329.18 o 
 -11   1   9    23057.41    22838.69   1667.27 o 
  -9   1   9    11475.16    13517.65    487.12 o 
  -7   1   9   151542.66   146160.30   6110.87 o 
  -5   1   9   841703.44   812579.56  21299.90 o 
  -3   1   9    86881.30    77546.38   1265.24 o 
  -1   1   9    56061.86    49196.75   2277.67 o 
   1   1   9   254741.69   202603.22   4208.92 o 
   3   1   9    42558.64    42631.34   1258.15 o 
   5   1   9   173362.08   178625.14   5737.85 o 
   7   1   9    34161.91    32481.81   1430.37 o 
   9   1   9     2544.71     2586.29    160.75 o 
  11   1   9    49626.89    50042.38   3484.88 o 
  13   1   9   344986.41   331238.97  24841.15 o 
  15   1   9     9810.31    10275.40    777.27 o 
  17   1   9     1238.98     1574.56    249.81 o 
  19   1   9     6587.75     6095.72    497.97 o 
 -22   2   9      227.37     -208.00    368.42 o 
 -20   2   9      903.50     1302.77    285.99 o 
 -18   2   9    16648.90    17439.41   2341.69 o 
 -16   2   9    23548.73    21739.60   2817.84 o 
 -14   2   9        8.66      590.95    292.69 o 
 -12   2   9    11452.67    11302.90    857.38 o 
 -10   2   9     9689.31    10703.73   1000.27 o 
  -8   2   9     2868.46     2612.21    141.98 o 
  -6   2   9    92435.95    94316.98   2927.42 o 
  -4   2   9     2962.73     2320.08    158.49 o 
  -2   2   9    95888.71    96113.93    761.05 o 
   0   2   9   431780.38   361195.81  12845.97 o 
   2   2   9    79064.63    64156.20   1766.20 o 
   4   2   9     2561.69     3649.56    129.74 o 
   6   2   9   117304.91   112905.77   5423.84 o 
   8   2   9   158262.08   151174.47   7363.37 o 
  10   2   9    62548.58    62294.82   4352.15 o 
  12   2   9     4187.94     3772.96    590.37 o 
  14   2   9     6904.05     6803.53    501.87 o 
  16   2   9     1986.45     1690.64    250.36 o 
  18   2   9     3455.94     2989.45    380.40 o 
 -21   3   9       68.76     -155.09    230.59 o 
 -19   3   9    22371.10    21722.59   2147.64 o 
 -17   3   9     5568.12     5450.35    668.59 o 
 -15   3   9    11272.19    10761.89   1185.66 o 
 -13   3   9    30293.87    28241.52   3479.12 o 
 -11   3   9   238382.61   232805.16  17817.04 o 
  -9   3   9      568.41      513.37    117.18 o 
  -7   3   9   119939.25   120263.68  16114.07 o 
  -5   3   9     1059.07     2016.06    142.67 o 
  -3   3   9     9051.81    10940.61    424.92 o 
  -1   3   9      128.89      311.60     95.39 o 
   1   3   9    13600.72    11079.38    663.06 o 
   3   3   9    50690.94    53177.35   2341.71 o 
   5   3   9     6340.28     6556.43    281.84 o 
   7   3   9   188821.61   172147.42   8525.58 o 
   9   3   9    30396.59    29777.42   1377.97 o 
  11   3   9    12119.08    11669.51    884.08 o 
  13   3   9     7955.06     8070.40    483.08 o 
  15   3   9    15346.03    15680.90   1478.90 o 
  17   3   9      923.43      630.96    534.40 o 
  19   3   9    21346.38    21456.60   3418.80 o 
 -22   4   9    13001.50    11851.68   1147.61 o 
 -20   4   9      797.91      447.95    229.83 o 
 -18   4   9      496.41      529.42    213.25 o 
 -16   4   9      533.84      730.44    207.63 o 
 -14   4   9    20747.66    20592.18   1783.48 o 
 -12   4   9      823.60     1279.61    167.62 o 
 -10   4   9    23511.58    23316.64   1907.60 o 
  -8   4   9      544.62      982.16    105.34 o 
  -6   4   9     9302.63     7879.04    825.72 o 
  -4   4   9    49584.64    50268.99   1733.00 o 
  -2   4   9    24481.49    21091.73   1939.23 o 
   0   4   9    75768.84    76278.02   3723.94 o 
   2   4   9      411.45      600.69    107.15 o 
   4   4   9    14639.90    14810.93    705.58 o 
   6   4   9    23766.05    23888.81   1219.79 o 
   8   4   9    38776.54    42459.57   1777.55 o 
  10   4   9     6425.49     7147.08    475.30 o 
  12   4   9     7118.29     7420.99    766.82 o 
  14   4   9      454.15      306.74    248.21 o 
  16   4   9     7692.54     9199.34   1539.83 o 
  18   4   9     3993.35     3475.91    501.14 o 
 -21   5   9     1333.80     1720.65    366.00 o 
 -19   5   9     9524.00    10686.69   1432.70 o 
 -17   5   9      990.09      646.55    217.75 o 
 -15   5   9     4391.86     4098.84    421.87 o 
 -13   5   9    11408.46    10953.23   1341.62 o 
 -11   5   9    52015.00    53290.19   4811.75 o 
  -9   5   9    27024.08    25454.08   2196.40 o 
  -7   5   9    13790.03    14597.28   1428.29 o 
  -5   5   9    85580.59    99859.97   5388.55 o 
  -3   5   9   203612.39   232237.09   8247.63 o 
  -1   5   9    35806.43    39121.96   2994.39 o 
   1   5   9     3662.47     4348.05    272.32 o 
   3   5   9    26689.33    28593.98   1590.65 o 
   5   5   9    28664.77    30862.60   2051.47 o 
   7   5   9    21284.38    20895.29   1312.60 o 
   9   5   9    53345.79    55936.25   3401.81 o 
  11   5   9    17769.62    16166.21   1771.06 o 
  13   5   9    13191.05    12969.50   1878.97 o 
  15   5   9      880.07      562.47    290.11 o 
  17   5   9      142.45      276.54    289.48 o 
 -20   6   9      728.64      644.16    256.05 o 
 -18   6   9     2416.63     2752.85    356.40 o 
 -16   6   9    12360.47    11631.79   1704.09 o 
 -14   6   9      780.12      789.56    304.79 o 
 -12   6   9     9417.90    10231.04    828.60 o 
 -10   6   9    34151.82    34006.76   3325.57 o 
  -8   6   9    42904.73    40243.85   4004.24 o 
  -6   6   9    18105.82    20758.40    753.90 o 
  -4   6   9     1312.80     2161.16    448.83 o 
  -2   6   9    18560.53    19985.49   1879.40 o 
   0   6   9    16458.72    17537.06    718.93 o 
   2   6   9       52.59      619.79    164.66 o 
   4   6   9     2124.19     1671.84    143.39 o 
   6   6   9     2829.79     2557.79    343.43 o 
   8   6   9     3069.14     3593.67    451.32 o 
  10   6   9    15970.34    14519.45   2230.10 o 
  12   6   9    23556.22    20982.18   1920.08 o 
  14   6   9        3.16      171.23    234.40 o 
  16   6   9    13359.74    14418.96   1693.98 o 
  18   6   9      726.62      564.38    364.41 o 
 -21   7   9      179.31       85.80    244.87 o 
 -19   7   9     7895.13     9499.27   1079.55 o 
 -17   7   9      179.23      -95.91    172.87 o 
 -15   7   9    30939.00    29169.83   3809.36 o 
 -13   7   9    19961.40    22128.14   1895.18 o 
 -11   7   9    25071.16    24295.06   2756.95 o 
  -9   7   9    15561.58    13906.13   1073.04 o 
  -7   7   9    20928.74    22273.58    968.12 o 
  -5   7   9   343294.38   374290.28  23633.70 o 
  -3   7   9   109193.93   109304.77  11621.05 o 
  -1   7   9    24101.38    26531.17   2056.42 o 
   1   7   9    55644.65    51106.28   4679.44 o 
   3   7   9   418278.28   419744.19  24157.68 o 
   5   7   9   318402.31   298241.88  23975.54 o 
   7   7   9     1955.40     2304.95    225.24 o 
   9   7   9    10402.21     9879.53    679.04 o 
  11   7   9      263.90      439.76    254.00 o 
  13   7   9    60247.77    54716.16   7853.30 o 
  15   7   9     2551.53     2128.87    401.90 o 
  17   7   9     2276.81     1985.82    438.22 o 
 -20   8   9     1396.40      867.52    294.39 o 
 -18   8   9      380.14       16.60    198.92 o 
 -16   8   9     7416.36     7392.20    905.22 o 
 -14   8   9    67527.28    65541.41   9921.28 o 
 -12   8   9    70357.16    66503.27   6442.34 o 
 -10   8   9    53778.36    53492.84   5120.63 o 
  -8   8   9    47873.26    56292.95   2944.54 o 
  -6   8   9     4966.76     4399.04    263.10 o 
  -4   8   9     1313.51     1691.84    309.03 o 
  -2   8   9     8852.10     8015.73    603.22 o 
   0   8   9    77196.09    77403.98   7791.63 o 
   2   8   9     6954.25     7186.13    940.34 o 
   4   8   9    26416.25    28637.02   1632.96 o 
   6   8   9      492.68      649.13    170.29 o 
   8   8   9   119160.52   117346.36   8628.04 o 
  10   8   9    99537.27    85625.76  12649.21 o 
  12   8   9     1908.51     1513.29    331.75 o 
  14   8   9      834.03      433.56    288.80 o 
  16   8   9    15686.87    15736.99   1572.37 o 
 -19   9   9    35774.98    36752.29   4413.78 o 
 -17   9   9      642.66      485.41    215.59 o 
 -15   9   9    36161.53    33232.45   5311.24 o 
 -13   9   9    46483.87    46390.38   4431.18 o 
 -11   9   9    18911.42    17951.55   1319.10 o 
  -9   9   9      711.10      871.36    234.37 o 
  -7   9   9     9501.17    11769.46   1037.30 o 
  -5   9   9    11818.84    11079.76   1636.63 o 
  -3   9   9   316412.44   315963.69  33299.70 o 
  -1   9   9   314573.09   294038.13  41311.60 o 
   1   9   9     1949.63     2366.80    268.74 o 
   3   9   9    12503.40    13926.18   1452.47 o 
   5   9   9    33198.08    32996.33   2864.66 o 
   7   9   9      822.08      904.97    180.29 o 
   9   9   9   115061.69   113663.80   9227.96 o 
  11   9   9    44925.23    39680.40   5171.02 o 
  13   9   9     5523.81     4865.05    491.93 o 
  15   9   9    10224.35     9983.87   1548.39 o 
 -18  10   9     7717.03     7231.41   1961.18 o 
 -16  10   9    12155.39    12870.99   2678.06 o 
 -14  10   9    19635.40    18562.58   3053.95 o 
 -12  10   9      119.09      113.44    140.55 o 
 -10  10   9    14935.53    13818.60   1278.16 o 
  -8  10   9      766.42      886.53    235.13 o 
  -6  10   9      787.52     1216.65    165.80 o 
  -4  10   9      913.86     1756.38    476.96 o 
  -2  10   9    16481.89    18822.50   2649.74 o 
   0  10   9   128195.77   126205.26  12039.44 o 
   2  10   9     1214.43     1372.93    248.93 o 
   4  10   9     2156.80     2365.23    345.99 o 
   6  10   9     8499.81     9165.71    576.01 o 
   8  10   9    35684.35    34999.71   2686.36 o 
  10  10   9     3652.06     4632.44    644.02 o 
  12  10   9     1761.64     2335.13    498.43 o 
  14  10   9     6802.84     5141.11   1058.53 o 
  16  10   9       35.77     1067.63    402.35 o 
 -17  11   9      444.68      598.88    295.65 o 
 -15  11   9    14789.99    14194.88   3665.44 o 
 -13  11   9     8502.38     9669.48    796.88 o 
 -11  11   9    11414.54    10607.87    927.12 o 
  -9  11   9       24.95      154.76    151.80 o 
  -7  11   9    18805.10    18521.04   1912.04 o 
  -5  11   9      282.48      436.82    154.34 o 
  -3  11   9    62468.91    60012.88   7483.33 o 
  -1  11   9    30151.99    33437.10   2242.09 o 
   1  11   9    10894.83    11566.49    876.97 o 
   3  11   9     1266.96     1891.18    290.65 o 
   5  11   9     1970.98     1673.19    292.02 o 
   7  11   9     6427.11     6328.45    390.11 o 
   9  11   9    31294.04    29042.62   1736.78 o 
  11  11   9    26949.49    26350.03   1553.49 o 
  13  11   9     1277.86      515.09    303.17 o 
  15  11   9    11766.52    12052.09   1956.04 o 
 -16  12   9    12366.72    11634.10   3398.24 o 
 -14  12   9    42362.79    38914.54  10324.90 o 
 -12  12   9    22081.26    21576.97   2056.76 o 
 -10  12   9    11787.68    12984.31   1049.17 o 
  -8  12   9     5003.27     5314.53    293.72 o 
  -6  12   9     6157.11     4485.26    366.39 o 
  -4  12   9     1048.65      841.40    251.79 o 
  -2  12   9     6637.42     6294.82    440.14 o 
   0  12   9     4546.61     3857.98    351.64 o 
   2  12   9     9694.73     9837.16    542.64 o 
   4  12   9      192.90      381.64    259.05 o 
   6  12   9      323.53        2.75    200.40 o 
   8  12   9     1330.87     1486.58    217.74 o 
  10  12   9     7707.93     6969.99    571.95 o 
  12  12   9     4142.66     3442.40    760.49 o 
  14  12   9     9109.32     8250.58   1428.49 o 
 -15  13   9      783.62      903.45    308.16 o 
 -13  13   9     1518.47      912.82    258.81 o 
 -11  13   9       99.63       -6.25    165.29 o 
  -9  13   9    11459.30    10115.22    841.06 o 
  -7  13   9    20177.38    16340.13   1596.08 o 
  -5  13   9     2571.72     2221.06    255.71 o 
  -3  13   9    23623.28    24182.51   2125.37 o 
  -1  13   9    25686.99    26690.15   1401.92 o 
   1  13   9    20913.37    21262.45    948.90 o 
   3  13   9      182.03       78.22    182.62 o 
   5  13   9      928.55     1072.18    252.04 o 
   7  13   9    17404.92    17445.10   1424.02 o 
   9  13   9     3325.96     3608.15    342.44 o 
  11  13   9      760.81     1026.06    320.97 o 
  13  13   9     1116.73     1734.22    501.86 o 
 -14  14   9     1364.97     1079.08    397.38 o 
 -12  14   9     1221.60      640.45    340.85 o 
 -10  14   9     6023.55     6205.91    531.13 o 
  -8  14   9    20813.59    18155.80   1464.46 o 
  -6  14   9     2527.61     2582.89    280.06 o 
  -4  14   9    21408.13    20159.21   1232.78 o 
  -2  14   9       86.15       -7.16    169.49 o 
   0  14   9    19212.52    17536.37   1192.47 o 
   2  14   9     4728.01     4034.81    336.50 o 
   4  14   9     2708.78     2498.53    295.66 o 
   6  14   9     9528.44    11112.02    537.89 o 
   8  14   9      276.27      586.82    191.70 o 
  10  14   9     3021.80     2659.76    344.92 o 
  12  14   9     6328.40     7043.75   1084.22 o 
 -13  15   9     9013.77     8842.05   1697.41 o 
 -11  15   9     2715.74     2463.76    459.04 o 
  -9  15   9       49.03      -83.83    223.58 o 
  -7  15   9     1001.80      350.46    283.01 o 
  -5  15   9     5319.54     5836.53    522.61 o 
  -3  15   9      378.09      692.43    216.91 o 
  -1  15   9     1235.62      998.00    237.18 o 
   1  15   9       82.73       72.73    196.54 o 
   3  15   9    28668.89    27517.91   1532.58 o 
   5  15   9    22831.92    22150.40   1333.11 o 
   7  15   9       10.33      397.14    207.17 o 
   9  15   9     3461.07     3238.34    377.08 o 
  11  15   9      554.62      378.90    317.00 o 
 -12  16   9      190.42      251.28    311.73 o 
 -10  16   9    24991.73    27497.75   1813.88 o 
  -8  16   9    13169.41    15568.98    818.73 o 
  -6  16   9     1626.86      636.04    326.50 o 
  -4  16   9     2212.90     1694.65    507.00 o 
  -2  16   9     5526.53     4998.15    805.03 o 
   0  16   9    19358.61    17738.09    813.91 o 
   2  16   9      154.92      -71.44    241.54 o 
   4  16   9     1326.70     1091.47    270.83 o 
   6  16   9     1579.92     1877.71    319.34 o 
   8  16   9     8687.26     9468.57    702.12 o 
  -9  17   9     4392.92     4479.13    516.03 o 
  -7  17   9       67.60       88.02    275.07 o 
  -5  17   9     2274.15     2046.10    418.03 o 
  -3  17   9     5130.19     4140.26    616.62 o 
  -1  17   9      964.63      910.78    318.87 o 
   1  17   9     4691.47     4605.23    995.15 o 
   3  17   9      263.91      751.18    476.61 o 
   5  17   9     5554.95     5857.64    453.38 o 
   7  17   9    33201.40    33313.33   1795.35 o 
  -6  18   9    25115.32    26331.90   2123.90 o 
  -4  18   9     3547.18     3750.82    500.70 o 
  -2  18   9      436.27      394.65    275.07 o 
   0  18   9      935.16      901.75    331.62 o 
   2  18   9    29990.19    30936.61   1194.13 o 
   4  18   9      109.22       -6.85    271.30 o 
 -22   0  10      124.25     -441.91    441.91 o 
 -20   0  10     2349.76     2041.36    380.91 o 
 -18   0  10   119365.01   106521.79  20425.43 o 
 -16   0  10   115778.30   102563.42  17588.99 o 
 -14   0  10    48057.14    49404.77   9312.62 o 
 -12   0  10    34343.19    31575.54   5707.13 o 
 -10   0  10   178825.13   167323.91  10729.54 o 
  -8   0  10   507970.50   470242.72  24560.65 o 
  -6   0  10   244947.92   222208.06   2151.31 o 
  -4   0  10   248303.33   263455.25  13555.29 o 
  -2   0  10    67792.88    72458.85   3006.01 o 
   0   0  10   570318.44   472308.03   2161.89 o 
   2   0  10   265768.13   244984.05   6517.87 o 
   4   0  10    15437.80    12611.46    325.38 o 
   6   0  10     3312.79     3988.58    303.33 o 
   8   0  10    48724.73    44653.04   2411.06 o 
  10   0  10    34837.89    34602.33   2983.74 o 
  12   0  10   304059.50   293566.97  39525.13 o 
  14   0  10   108320.66   103109.72  13020.89 o 
  16   0  10     7007.23     7082.14    765.63 o 
  18   0  10    18299.63    16684.44   2075.94 o 
 -21   1  10      253.14       69.74    240.25 o 
 -19   1  10     4279.10     4785.92    455.32 o 
 -17   1  10    29741.82    28591.68   2912.12 o 
 -15   1  10    16899.66    16970.67   2396.46 o 
 -13   1  10    50151.18    47977.70   5359.38 o 
 -11   1  10    83134.95    80110.88   4408.25 o 
  -9   1  10      364.06      610.46    110.03 o 
  -7   1  10   150959.56   150410.64   5547.42 o 
  -5   1  10   250900.05   260815.47   6204.85 o 
  -3   1  10    28005.94    26608.94    735.31 o 
  -1   1  10    97719.37    79082.49   3350.83 o 
   1   1  10   136443.84   111372.60   2206.53 o 
   3   1  10    48303.16    41838.59    980.73 o 
   5   1  10     4384.20     4383.00    154.88 o 
   7   1  10     7071.09     7711.09    270.14 o 
   9   1  10     9605.41     9600.63    307.87 o 
  11   1  10     3753.15     3968.95    270.56 o 
  13   1  10     5799.48     6266.46    896.44 o 
  15   1  10     2594.14     3014.95    283.84 o 
  17   1  10     6120.44     6173.24    572.14 o 
 -22   2  10     2835.95     1996.66    353.27 o 
 -20   2  10    11485.65    10743.44   1530.75 o 
 -18   2  10     4752.76     4537.24    668.97 o 
 -16   2  10     6172.19     4981.67    363.58 o 
 -14   2  10     1105.10      960.65    188.53 o 
 -12   2  10    91461.19    89775.61   6330.44 o 
 -10   2  10     7105.35     8465.18    428.17 o 
  -8   2  10   277837.09   275922.53  12733.73 o 
  -6   2  10       70.45      898.73    219.04 o 
  -4   2  10     1772.15     2666.17    138.60 o 
  -2   2  10     6693.57     4460.50    165.23 o 
   0   2  10   138348.00   124749.66   3240.78 o 
   2   2  10    49739.58    52882.13   1592.20 o 
   4   2  10     6837.52     6331.76    254.48 o 
   6   2  10   120184.58   113319.97   4272.17 o 
   8   2  10    28555.54    26725.59   1205.62 o 
  10   2  10    20671.12    20990.07   1275.19 o 
  12   2  10    12873.47    11417.07   1013.62 o 
  14   2  10       45.55      278.14    187.80 o 
  16   2  10    11022.90    12110.65   1510.54 o 
  18   2  10    28817.91    26521.72   2758.27 o 
 -21   3  10     4063.13     3976.62    400.06 o 
 -19   3  10      294.73      276.39    231.99 o 
 -17   3  10    28132.99    28110.72   2705.74 o 
 -15   3  10      698.16      863.18    196.34 o 
 -13   3  10    42143.35    42823.93   5379.14 o 
 -11   3  10   178891.42   173650.70  12638.78 o 
  -9   3  10    16831.46    18544.03   1263.03 o 
  -7   3  10      631.12     1567.44    268.98 o 
  -5   3  10    12235.47    13685.89    413.51 o 
  -3   3  10    86881.98    90640.51    912.75 o 
  -1   3  10     2900.28     2891.06    120.76 o 
   1   3  10   112751.71    97618.77   4766.00 o 
   3   3  10    61950.80    61412.01   3264.23 o 
   5   3  10   157475.78   156992.44   7386.05 o 
   7   3  10    61949.06    62147.22   2651.88 o 
   9   3  10     5070.05     5513.82    229.65 o 
  11   3  10     1120.82     1414.80    203.72 o 
  13   3  10     1928.25     2403.24    244.00 o 
  15   3  10     9276.80     8765.74    662.86 o 
  17   3  10      361.88      491.46    361.41 o 
 -22   4  10    11659.67    11293.68    788.32 o 
 -20   4  10     2570.82     2904.98    363.77 o 
 -18   4  10      877.79     1050.35    244.35 o 
 -16   4  10    13661.00    13193.44   1678.35 o 
 -14   4  10     4795.58     4600.11    443.15 o 
 -12   4  10    18375.51    19837.76   1784.02 o 
 -10   4  10      311.34      506.30    107.27 o 
  -8   4  10     1388.66     1970.66    136.39 o 
  -6   4  10    14547.38    14913.50   1475.45 o 
  -4   4  10    21163.04    23199.95    862.68 o 
  -2   4  10     8992.22     7086.11    721.90 o 
   0   4  10    34493.05    32961.81   1783.55 o 
   2   4  10   146910.69   137168.63   8448.66 o 
   4   4  10    72943.09    71981.54   3387.47 o 
   6   4  10    20928.25    21702.92   1288.12 o 
   8   4  10     9970.17    10805.34    901.88 o 
  10   4  10     6969.86     7277.90    717.38 o 
  12   4  10     1149.74     1147.53    278.06 o 
  14   4  10     6561.61     6600.47    810.17 o 
  16   4  10      862.27      568.34    481.30 o 
  18   4  10     2518.16     2026.99    656.01 o 
 -21   5  10     9503.34    10554.56   1162.67 o 
 -19   5  10     4363.83     4008.25    468.25 o 
 -17   5  10    28557.72    30734.64   4061.45 o 
 -15   5  10     3489.89     3367.18    298.98 o 
 -13   5  10     2723.48     2596.15    306.94 o 
 -11   5  10     3481.84     3747.54    300.13 o 
  -9   5  10    50356.11    50471.08   4548.65 o 
  -7   5  10    16095.63    13633.76   1117.55 o 
  -5   5  10    14583.54    14213.40    433.68 o 
  -3   5  10    79222.14    84673.74   2161.16 o 
  -1   5  10    38778.74    33387.58   2437.35 o 
   1   5  10    12066.34    12515.71    828.00 o 
   3   5  10    41637.85    42671.86   2415.39 o 
   5   5  10    81069.73    80684.56   4024.82 o 
   7   5  10    53002.27    58421.91   3049.27 o 
   9   5  10     9513.93     9760.87    393.32 o 
  11   5  10    11604.42    10965.92   1245.22 o 
  13   5  10      102.87      226.68    265.49 o 
  15   5  10       17.42       93.12    236.85 o 
  17   5  10     2399.80     2690.73    461.12 o 
 -20   6  10     1948.68     2362.43    337.95 o 
 -18   6  10      556.40      541.84    228.80 o 
 -16   6  10     1651.30     1479.47    252.01 o 
 -14   6  10     1915.79     3024.93    568.41 o 
 -12   6  10     7514.53     6686.08    501.60 o 
 -10   6  10     6302.72     5968.60    680.53 o 
  -8   6  10   247471.48   230489.70  23754.81 o 
  -6   6  10    23738.74    27632.95   1125.96 o 
  -4   6  10    36865.58    35889.73   1835.11 o 
  -2   6  10   174497.09   159638.00  15249.82 o 
   0   6  10   301602.50   280488.19  13012.31 o 
   2   6  10     8515.23     9189.67    590.92 o 
   4   6  10    72961.79    73164.01   5502.08 o 
   6   6  10    24580.35    23022.65   2203.75 o 
   8   6  10     4483.58     4657.29    508.31 o 
  10   6  10    32701.17    29303.69   2046.83 o 
  12   6  10      153.10      169.45    230.86 o 
  14   6  10     2419.44     2360.86    387.55 o 
  16   6  10      684.51      887.92    331.75 o 
 -21   7  10      192.44        8.26    295.04 o 
 -19   7  10      944.95      790.31    243.16 o 
 -17   7  10     1077.16     1492.22    268.21 o 
 -15   7  10    18417.99    17837.91   2972.03 o 
 -13   7  10    72641.95    71297.76   6729.53 o 
 -11   7  10     7103.25     7411.32    619.05 o 
  -9   7  10    18094.23    19488.83   2207.62 o 
  -7   7  10    44038.13    47014.63   2335.34 o 
  -5   7  10     4142.34     4835.86    260.21 o 
  -3   7  10     6881.39     7454.91    779.25 o 
  -1   7  10     9641.42     9586.98    820.02 o 
   1   7  10     3012.62     5104.84    340.33 o 
   3   7  10    50702.27    45528.25   4354.96 o 
   5   7  10   111462.09   103181.54   8218.29 o 
   7   7  10     1976.38     2598.36    237.47 o 
   9   7  10    14974.77    15259.26   1730.80 o 
  11   7  10      971.00      894.70    271.12 o 
  13   7  10      301.37      496.08    371.68 o 
  15   7  10     4726.05     4097.18    945.48 o 
  17   7  10     8342.64     6853.69   1373.68 o 
 -20   8  10     1013.37      744.41    270.97 o 
 -18   8  10     9294.15     7773.44    562.63 o 
 -16   8  10     2287.78     2258.64    490.38 o 
 -14   8  10    64752.55    62114.68   9470.99 o 
 -12   8  10    24866.74    27359.25   2315.01 o 
 -10   8  10    39518.77    39122.82   4137.49 o 
  -8   8  10   184198.25   198175.09  12089.21 o 
  -6   8  10     3149.34     3182.75    646.83 o 
  -4   8  10    19861.58    18746.74   2294.25 o 
  -2   8  10    12378.80    12271.14    928.66 o 
   0   8  10    36868.47    37990.95   4107.35 o 
   2   8  10     1522.19     1376.81    223.82 o 
   4   8  10   138250.83   136315.72  10850.83 o 
   6   8  10     1009.02     1227.53    193.87 o 
   8   8  10    13280.62    13557.19    809.41 o 
  10   8  10    85653.44    77331.73   8557.27 o 
  12   8  10      895.94      586.24    264.06 o 
  14   8  10        0.41       40.83    247.25 o 
  16   8  10     9405.42    10972.93   1733.38 o 
 -19   9  10     1849.33     1553.56    314.50 o 
 -17   9  10     2093.77     2206.82    479.45 o 
 -15   9  10    18213.22    18600.24   2828.68 o 
 -13   9  10   102940.09   101703.66  10129.41 o 
 -11   9  10    10064.82    10386.74    694.21 o 
  -9   9  10    33490.99    33010.31   2913.08 o 
  -7   9  10    29074.06    32256.09   2329.49 o 
  -5   9  10    72061.28    73761.74  10061.06 o 
  -3   9  10    61238.75    52076.21   5584.09 o 
  -1   9  10    22450.98    22877.96   2070.80 o 
   1   9  10    75973.13    75480.08   7515.87 o 
   3   9  10    74851.62    73846.60   5179.58 o 
   5   9  10    67207.61    64607.82   5045.62 o 
   7   9  10     1149.17     1247.78    200.35 o 
   9   9  10    40962.18    42743.03   3065.54 o 
  11   9  10     6550.58     5876.08   1205.83 o 
  13   9  10     2014.29     2739.97    410.42 o 
  15   9  10       75.34      910.42    387.10 o 
 -18  10  10      894.28     1017.60    285.46 o 
 -16  10  10      160.64      677.42    327.21 o 
 -14  10  10    45510.78    45065.87   6933.89 o 
 -12  10  10      939.39      722.99    174.45 o 
 -10  10  10    29429.52    29701.13   3008.01 o 
  -8  10  10     8087.82     8021.50    390.74 o 
  -6  10  10    18845.75    18754.99   2851.49 o 
  -4  10  10    64988.25    59978.96   7190.83 o 
  -2  10  10   428796.31   398705.38  61937.43 o 
   0  10  10     8749.98     9180.09   1580.94 o 
   2  10  10     7901.69     7994.24    473.86 o 
   4  10  10     2675.46     3336.35    551.53 o 
   6  10  10     8020.35     8864.30    617.18 o 
   8  10  10    13623.55    12434.57   1043.08 o 
  10  10  10    73682.88    63080.04   9898.41 o 
  12  10  10     1556.89     2268.82    396.48 o 
  14  10  10    20746.19    17234.11   2761.07 o 
 -17  11  10      496.14      427.03    286.04 o 
 -15  11  10    59259.13    55529.51   7526.95 o 
 -13  11  10     6079.85     6021.76    548.50 o 
 -11  11  10      461.54      846.22    148.84 o 
  -9  11  10      730.13      953.90    215.06 o 
  -7  11  10      561.97     1689.53    616.23 o 
  -5  11  10    24118.12    21396.33   2816.26 o 
  -3  11  10    73506.66    72866.07  12462.51 o 
  -1  11  10     3578.56     3155.86    496.72 o 
   1  11  10    19014.24    22122.73   1810.45 o 
   3  11  10    58011.80    61726.55   4537.27 o 
   5  11  10      922.41      712.29    255.09 o 
   7  11  10     8380.70     8078.06    437.90 o 
   9  11  10    17321.21    17756.18   1302.14 o 
  11  11  10    23058.29    20761.06    721.04 o 
  13  11  10    11032.95    10415.38   1070.51 o 
 -16  12  10     4802.21     3990.25    635.46 o 
 -14  12  10     1746.07     2250.89    525.84 o 
 -12  12  10     8805.01     8694.72    847.49 o 
 -10  12  10       47.70      311.61    150.35 o 
  -8  12  10     4108.42     3756.38    251.56 o 
  -6  12  10    15363.67    12066.26   1817.80 o 
  -4  12  10    26047.27    24732.62   4943.21 o 
  -2  12  10     2797.06     2732.72    319.41 o 
   0  12  10      436.09      837.13    236.46 o 
   2  12  10    62041.86    64952.68   5515.29 o 
   4  12  10    41488.64    37887.45   2565.81 o 
   6  12  10     5381.50     6921.93    535.63 o 
   8  12  10     4938.45     5506.87    689.18 o 
  10  12  10       48.74      471.26    211.91 o 
  12  12  10     1025.41     1298.83    353.10 o 
  14  12  10      781.82      120.85    325.44 o 
 -15  13  10       83.04       57.10    381.96 o 
 -13  13  10     1582.44     1218.67    337.43 o 
 -11  13  10     4636.43     3973.65    579.71 o 
  -9  13  10    31931.58    28461.83   2493.02 o 
  -7  13  10    14465.59    13581.87    897.43 o 
  -5  13  10      244.06       63.28    154.17 o 
  -3  13  10       33.79      270.72    210.52 o 
  -1  13  10        7.34      797.20    263.09 o 
   1  13  10      866.77      899.17    262.06 o 
   3  13  10     3029.50     2825.89    374.24 o 
   5  13  10      252.59       52.93    213.87 o 
   7  13  10      546.80      631.32    184.75 o 
   9  13  10      255.00      245.13    184.43 o 
  11  13  10       16.85      133.52    214.46 o 
  13  13  10      250.34      244.39    438.48 o 
 -14  14  10     7549.47     7059.08   1488.44 o 
 -12  14  10    14892.30    14347.15   3016.28 o 
 -10  14  10     2230.39     2184.97    361.11 o 
  -8  14  10     1590.39     1478.16    206.92 o 
  -6  14  10      689.58      345.80    185.43 o 
  -4  14  10      341.81      439.83    190.46 o 
  -2  14  10      302.95      -23.03    158.56 o 
   0  14  10     2034.17      927.67    279.53 o 
   2  14  10     1703.08     1758.87    266.98 o 
   4  14  10     3127.53     3169.33    388.52 o 
   6  14  10     8133.09     6953.94    388.28 o 
   8  14  10     6075.61     5609.90    369.01 o 
  10  14  10     9639.78     9505.07    556.55 o 
 -13  15  10     1926.53     1427.74    359.95 o 
 -11  15  10       10.60      186.75    238.01 o 
  -9  15  10       69.34      -71.54    229.20 o 
  -7  15  10     4787.11     4283.95    458.48 o 
  -5  15  10    54440.98    50351.02   3219.44 o 
  -3  15  10    18985.49    17434.47   1317.24 o 
  -1  15  10     4909.39     4836.03    497.95 o 
   1  15  10     1399.21      978.70    248.27 o 
   3  15  10        5.75     -128.48    176.90 o 
   5  15  10        7.91      209.87    200.50 o 
   7  15  10     1650.43     1764.22    264.53 o 
   9  15  10        1.79     -102.32    212.77 o 
 -12  16  10     3994.82     3291.97    924.92 o 
 -10  16  10     3112.02     3849.81    487.26 o 
  -8  16  10     7229.73     7289.30    612.01 o 
  -6  16  10        0.22     -226.34    226.34 o 
  -4  16  10     1873.28     1985.69    611.48 o 
  -2  16  10     1082.24      691.08    221.15 o 
   0  16  10      267.68      197.49    221.76 o 
   2  16  10     1287.10     1373.87    274.05 o 
   4  16  10     1250.76     1392.02    284.88 o 
   6  16  10    19669.87    19935.22   1616.00 o 
   8  16  10    12655.43    12844.96    722.04 o 
  -9  17  10    25408.11    27393.40   1926.93 o 
  -7  17  10      537.41      489.82    318.15 o 
  -5  17  10     2966.66     2602.67    429.96 o 
  -3  17  10     8916.48     8492.84    673.14 o 
  -1  17  10      892.84      536.37    417.93 o 
   1  17  10     9263.41     8943.17    970.25 o 
   3  17  10      365.06      362.61    244.35 o 
   5  17  10    13132.80    14941.07    684.89 o 
  -6  18  10     5542.98     5007.49    571.49 o 
  -4  18  10        1.51      -57.23    274.89 o 
  -2  18  10     9894.98    10582.93   1589.50 o 
   0  18  10     1700.48     1748.66    414.13 o 
   2  18  10     7370.57     9611.04    747.28 o 
 -21   1  11    29603.33    30100.82   3252.42 o 
 -19   1  11      153.07      195.34    207.98 o 
 -17   1  11    62229.50    56459.65   6421.96 o 
 -15   1  11     4051.17     3286.38    284.02 o 
 -13   1  11     3589.93     3418.19    281.65 o 
 -11   1  11   103188.16   100222.28   4867.01 o 
  -9   1  11    37644.74    38073.16   1775.12 o 
  -7   1  11    24271.32    24707.41    500.38 o 
  -5   1  11     8141.57    13577.30    378.75 o 
  -3   1  11   127459.05   124959.91   3546.69 o 
  -1   1  11    22965.24    18242.92    868.27 o 
   1   1  11   170246.86   129563.73   1821.76 o 
   3   1  11    24767.00    28006.17    552.57 o 
   5   1  11     8219.84     8463.44    465.93 o 
   7   1  11    55178.75    53301.18   1386.49 o 
   9   1  11    21294.48    20630.45    950.15 o 
  11   1  11    18226.81    17293.45   1261.84 o 
  13   1  11    69308.41    66673.96   4986.52 o 
  15   1  11    11121.85    11717.78   1142.67 o 
  17   1  11       16.77      656.30    235.96 o 
 -22   2  11     1743.59     1423.49    450.37 o 
 -20   2  11     5168.96     5696.26   1037.69 o 
 -18   2  11      102.78      -66.99    188.93 o 
 -16   2  11     7302.57     7944.08    431.37 o 
 -14   2  11     1330.97     1533.08    266.07 o 
 -12   2  11   308671.50   304056.53  19386.88 o 
 -10   2  11   233656.50   234708.75  10734.90 o 
  -8   2  11     1934.66     2113.37    231.21 o 
  -6   2  11     2831.68     3011.40    265.52 o 
  -4   2  11     7080.13     7229.00    263.80 o 
  -2   2  11      536.60      906.92    145.37 o 
   0   2  11    59830.20    47715.37   1188.65 o 
   2   2  11      462.78      364.20     86.43 o 
   4   2  11     1727.26     2096.83    112.53 o 
   6   2  11    30578.85    27369.01    854.21 o 
   8   2  11    42312.33    42398.04   1443.35 o 
  10   2  11     1502.77     2090.67    189.95 o 
  12   2  11     1808.53     1849.37    217.85 o 
  14   2  11      335.77      249.30    161.67 o 
  16   2  11    12286.10    11116.21   1028.67 o 
  18   2  11    34591.09    32425.10   3358.43 o 
 -21   3  11       13.05       90.48    323.72 o 
 -19   3  11     5464.89     5270.09    609.15 o 
 -17   3  11      219.74      188.39    199.96 o 
 -15   3  11     1463.36     1224.93    229.85 o 
 -13   3  11    84936.06    83150.36   8853.59 o 
 -11   3  11    80527.02    79397.53   5106.80 o 
  -9   3  11    57948.73    62897.01   4972.56 o 
  -7   3  11    15337.43    19627.07   2534.98 o 
  -5   3  11      630.23      542.55     92.55 o 
  -3   3  11    26981.93    35189.12    744.40 o 
  -1   3  11    20897.86    22759.30   1317.92 o 
   1   3  11    26157.86    29550.60   1462.51 o 
   3   3  11    49828.08    49387.78   2250.18 o 
   5   3  11    69073.45    64782.24   2821.82 o 
   7   3  11   244799.69   234018.17   9842.04 o 
   9   3  11     4166.71     4424.88    229.07 o 
  11   3  11    11811.63    10943.12    443.98 o 
  13   3  11        6.30      249.93    206.68 o 
  15   3  11    11067.56    10150.19   1152.73 o 
  17   3  11     1427.48     1125.71    604.63 o 
 -22   4  11     1059.31     1616.77    823.87 o 
 -20   4  11    55212.54    59787.21   1743.65 o 
 -18   4  11     8545.28     7470.85    767.75 o 
 -16   4  11    19431.38    17503.53   1530.45 o 
 -14   4  11    44000.42    41477.07   4216.57 o 
 -12   4  11   107463.20   107571.97   8344.89 o 
 -10   4  11    78148.70    75304.86   5819.02 o 
  -8   4  11    60017.50    58799.31   5347.04 o 
  -6   4  11   507452.28   478370.59  46781.04 o 
  -4   4  11    32359.69    36319.36    883.18 o 
  -2   4  11   225055.63   206140.70  18311.45 o 
   0   4  11    26680.80    24054.73   1126.80 o 
   2   4  11     6915.50     6956.16    238.21 o 
   4   4  11     2544.26     3344.85    172.18 o 
   6   4  11   107236.95   102605.77   4167.22 o 
   8   4  11    23040.83    22082.98   1130.81 o 
  10   4  11     9799.74    10866.84    787.89 o 
  12   4  11    40646.14    40143.96   4093.65 o 
  14   4  11    17311.46    16796.01   1402.80 o 
  16   4  11      547.56      348.18    289.21 o 
  18   4  11     1230.46     1097.93    410.32 o 
 -21   5  11    33960.75    37000.99   1916.65 o 
 -19   5  11    40828.32    40655.51   4436.05 o 
 -17   5  11      399.42     1146.86    250.62 o 
 -15   5  11    24911.01    21952.95   3155.12 o 
 -13   5  11    43318.21    42233.45   3206.90 o 
 -11   5  11    63222.98    58334.30   4798.94 o 
  -9   5  11    41894.16    42221.00   4025.84 o 
  -7   5  11   245301.58   229301.64  23250.29 o 
  -5   5  11   143064.73   145951.83   5378.00 o 
  -3   5  11    29969.18    25991.93   2001.45 o 
  -1   5  11     2191.59     1447.08    116.15 o 
   1   5  11    73741.88    77424.71   4097.07 o 
   3   5  11    21913.66    23254.39    934.02 o 
   5   5  11    49623.55    53105.88   2360.57 o 
   7   5  11    40195.41    38320.92   2149.81 o 
   9   5  11     3927.24     4830.81    306.22 o 
  11   5  11    15424.29    16099.16   1310.31 o 
  13   5  11     2262.32     2311.38    374.54 o 
  15   5  11      789.32      838.71    311.67 o 
  17   5  11        8.91     -191.52    263.84 o 
 -20   6  11    26610.63    30578.80   1165.00 o 
 -18   6  11    19553.32    20069.89   2013.16 o 
 -16   6  11    11107.12    11170.73   1144.21 o 
 -14   6  11    15627.21    15318.71   2133.42 o 
 -12   6  11        2.13      268.78    117.89 o 
 -10   6  11    38673.61    36923.18   3791.49 o 
  -8   6  11   148668.33   144025.95  14112.66 o 
  -6   6  11     3226.41     3798.37    466.54 o 
  -4   6  11     5304.01     6740.85    272.00 o 
  -2   6  11   177412.08   171368.19  16381.61 o 
   0   6  11      937.58      856.00     95.43 o 
   2   6  11      663.71     1017.26    146.36 o 
   4   6  11    76766.77    72137.15   4964.06 o 
   6   6  11     8362.72     8736.89    542.95 o 
   8   6  11    29740.26    31967.51   4254.66 o 
  10   6  11    23010.03    22042.51   2557.25 o 
  12   6  11     6313.72     5117.91    777.62 o 
  14   6  11     1578.53     1524.95    345.17 o 
  16   6  11     3747.64     3786.03    487.33 o 
 -21   7  11      429.34     -107.59    307.81 o 
 -19   7  11     3002.42     3138.22    469.63 o 
 -17   7  11      896.42     2268.67    517.77 o 
 -15   7  11     3930.12     3173.74    442.90 o 
 -13   7  11     1794.47     1558.43    198.83 o 
 -11   7  11     9941.12    10108.78    900.48 o 
  -9   7  11    84554.94    83770.37   8080.42 o 
  -7   7  11   104391.42   116087.58   4938.08 o 
  -5   7  11     6926.67     7729.70    347.53 o 
  -3   7  11     1478.15     1329.67    126.27 o 
  -1   7  11      144.63       78.92     77.54 o 
   1   7  11     9528.96     8806.26   1145.88 o 
   3   7  11    57453.56    55600.05   4177.27 o 
   5   7  11       98.06      451.44    214.14 o 
   7   7  11    41372.83    39858.55   3382.07 o 
   9   7  11    10269.47     9948.80    611.87 o 
  11   7  11     6811.52     6208.37    594.35 o 
  13   7  11    10936.31    10227.26   1755.64 o 
  15   7  11     1477.57     1904.58    582.36 o 
 -20   8  11     1812.60     1127.09    393.48 o 
 -18   8  11     2159.40     2951.74    437.22 o 
 -16   8  11     2016.71     2038.15    277.00 o 
 -14   8  11    44932.56    43061.67   5855.20 o 
 -12   8  11    12193.29    12003.78    976.45 o 
 -10   8  11       83.97      133.66    115.18 o 
  -8   8  11    74757.33    78184.73   3011.19 o 
  -6   8  11    19244.54    23258.63   1469.17 o 
  -4   8  11       33.56      531.29    244.84 o 
  -2   8  11        2.73        9.47    232.94 o 
   0   8  11      296.03     1691.27    794.75 o 
   2   8  11    40107.91    41637.32   3146.46 o 
   4   8  11   257113.88   246663.31  19322.79 o 
   6   8  11    30951.09    31718.52   1787.76 o 
   8   8  11    21240.95    19768.53   1690.17 o 
  10   8  11     3256.23     3195.27    429.92 o 
  12   8  11     3082.00     3040.70    508.71 o 
  14   8  11     8484.10     8276.01   1760.78 o 
  16   8  11    28255.71    26883.48   3619.20 o 
 -19   9  11     1042.81     1266.91    539.54 o 
 -17   9  11    17206.57    16647.05   2268.46 o 
 -15   9  11     1561.83     1295.23    308.36 o 
 -13   9  11     3458.03     3895.68    441.05 o 
 -11   9  11    23746.77    23135.85   2129.38 o 
  -9   9  11    12174.80    11217.99   1059.40 o 
  -7   9  11    21410.16    22652.43   1619.38 o 
  -5   9  11     8146.64     8395.50   1279.14 o 
  -3   9  11   214151.36   187283.41  20482.92 o 
  -1   9  11    82723.71    76070.89  10266.67 o 
   1   9  11    10172.71    10364.31   1157.87 o 
   3   9  11     1335.86     1765.23    276.71 o 
   5   9  11     4402.16     3932.07    299.42 o 
   7   9  11    12754.96    12378.52   1143.74 o 
   9   9  11     9624.28     8887.78    811.08 o 
  11   9  11      976.58      782.32    289.20 o 
  13   9  11        3.87      189.32    368.26 o 
  15   9  11    61005.96    55639.84   5621.49 o 
 -18  10  11     5600.01     7453.06   1354.84 o 
 -16  10  11    43303.21    41724.26   5531.75 o 
 -14  10  11     8620.30     7366.70    628.62 o 
 -12  10  11    14503.71    13991.10   1316.50 o 
 -10  10  11     5175.84     5071.32    584.44 o 
  -8  10  11    13552.93    15069.03    563.49 o 
  -6  10  11     3771.39     3955.97    332.51 o 
  -4  10  11    26298.27    24840.21   2035.74 o 
  -2  10  11    18491.63    20136.44   3167.01 o 
   0  10  11     4379.21     4681.78    722.81 o 
   2  10  11    63001.71    62687.34   7216.13 o 
   4  10  11    25177.33    27374.43   2274.63 o 
   6  10  11      545.42      634.45    254.17 o 
   8  10  11      262.81      260.99    190.47 o 
  10  10  11    12911.89    11831.87    689.73 o 
  12  10  11     8011.52     6471.68    719.39 o 
  14  10  11     7177.77     8003.08   1568.95 o 
 -17  11  11      546.58      438.48    445.33 o 
 -15  11  11    10168.95    11676.68   1667.67 o 
 -13  11  11     1859.57     2155.72    244.19 o 
 -11  11  11      440.36      370.10    131.34 o 
  -9  11  11      152.56      242.81    173.47 o 
  -7  11  11    38956.18    29817.06   3518.85 o 
  -5  11  11    47549.95    39756.89   4879.04 o 
  -3  11  11     9907.78    11552.32   1820.73 o 
  -1  11  11      915.68     1357.60    464.18 o 
   1  11  11     5147.73     5740.55    425.00 o 
   3  11  11    54160.57    57561.36   4100.50 o 
   5  11  11        5.95      -82.74    159.62 o 
   7  11  11     2557.01     3258.18    313.66 o 
   9  11  11    10448.80     7265.67    557.45 o 
  11  11  11      458.28      514.50    273.26 o 
  13  11  11      966.58      618.18    356.27 o 
 -16  12  11     7950.20     9848.74    979.74 o 
 -14  12  11    32711.18    31260.13   2751.79 o 
 -12  12  11      112.71      -45.43    150.52 o 
 -10  12  11      829.93     1422.68    343.15 o 
  -8  12  11    12509.95    10569.97   1194.63 o 
  -6  12  11      323.48      754.14    184.44 o 
  -4  12  11     1083.55      725.07    230.03 o 
  -2  12  11     1669.28     1938.70    351.13 o 
   0  12  11    11874.34    12601.76   1560.38 o 
   2  12  11    99822.64    99034.75   8216.42 o 
   4  12  11   113608.67   120988.84  10922.68 o 
   6  12  11    16118.35    14806.28    980.37 o 
   8  12  11      632.40      721.15    210.22 o 
  10  12  11     7526.91     6436.02    446.90 o 
  12  12  11     1843.95     1741.47    390.98 o 
 -13  13  11      956.54      504.19    256.59 o 
 -11  13  11    20211.90    18186.67   1728.60 o 
  -9  13  11    18288.91    16132.54   1329.08 o 
  -7  13  11       12.05      285.68    169.35 o 
  -5  13  11    13964.55    12592.36   1824.16 o 
  -3  13  11    37399.51    41062.61   6310.04 o 
  -1  13  11    44086.05    41885.50   3156.73 o 
   1  13  11     6339.82     7990.20    960.89 o 
   3  13  11    47319.00    52190.00   5044.27 o 
   5  13  11     2092.67     2244.27    361.40 o 
   7  13  11      777.46      615.16    217.80 o 
   9  13  11     4765.82     4435.69    388.75 o 
  11  13  11       16.26      -40.21    216.95 o 
 -14  14  11       10.49      227.36    242.57 o 
 -12  14  11      647.32     1197.29    337.43 o 
 -10  14  11    18826.00    17695.88   2850.14 o 
  -8  14  11    21458.23    18342.92   1025.57 o 
  -6  14  11     9127.78     8126.23   1042.53 o 
  -4  14  11     1886.89     1785.62    259.49 o 
  -2  14  11     1010.63       47.27    263.77 o 
   0  14  11     8574.53     9164.63    952.33 o 
   2  14  11     1285.56     1323.14    311.26 o 
   4  14  11     4791.90     5323.54    873.54 o 
   6  14  11       38.82      202.99    174.92 o 
   8  14  11    12152.32    12383.37    751.46 o 
  10  14  11    14650.70    15781.01    982.87 o 
 -13  15  11      886.11      792.76    316.70 o 
 -11  15  11     1459.62     1302.81    326.69 o 
  -9  15  11       75.25     -126.57    201.98 o 
  -7  15  11      341.40      449.59    272.05 o 
  -5  15  11    21577.93    20809.38   1264.91 o 
  -3  15  11     2470.96     2496.98    358.43 o 
  -1  15  11     9998.16     9184.34    500.50 o 
   1  15  11     1810.54     1070.98    259.60 o 
   3  15  11     3370.34     2960.66    332.26 o 
   5  15  11     1564.48     1147.01    270.21 o 
   7  15  11    16688.55    17158.91   1390.84 o 
   9  15  11     4164.42     3744.87    414.06 o 
 -12  16  11     2038.01     1314.25    424.78 o 
 -10  16  11     8220.04     8128.71    834.15 o 
  -8  16  11      236.10      200.63    261.59 o 
  -6  16  11     3804.87     3048.25    453.36 o 
  -4  16  11    10484.77    11029.29   1646.02 o 
  -2  16  11       87.57       27.80    182.25 o 
   0  16  11     3297.74     2899.52    421.81 o 
   2  16  11    16816.46    16632.86   1322.26 o 
   4  16  11      934.25      910.36    259.76 o 
   6  16  11     4130.25     3666.90    344.03 o 
   8  16  11     8738.97     8357.36    774.31 o 
  -9  17  11      924.06     1212.38    382.81 o 
  -7  17  11        1.22     -191.57    255.23 o 
  -5  17  11     2457.47     2406.96    882.10 o 
  -3  17  11     4711.09     3787.20    789.61 o 
  -1  17  11     7462.87     6906.38    688.56 o 
   1  17  11      116.18      514.77    277.97 o 
   3  17  11      194.70      210.52    229.48 o 
   5  17  11     4625.13     3935.81    427.19 o 
  -6  18  11    17512.40    16990.10   1877.25 o 
  -4  18  11       54.69      436.21    317.69 o 
  -2  18  11     1559.89     2023.48    419.04 o 
   0  18  11    12965.45    13686.87   1947.48 o 
   2  18  11    36110.19    37117.59   5313.18 o 
 -22   0  12     7358.76     9191.01   1089.36 o 
 -20   0  12    10920.34    13370.30   1147.59 o 
 -18   0  12     3359.31     2733.67    616.62 o 
 -16   0  12    18605.13    16265.25   3228.67 o 
 -14   0  12    54407.01    52629.24   8416.82 o 
 -12   0  12     2489.05     2655.85    206.69 o 
 -10   0  12     8140.21    14588.10   4254.65 o 
  -8   0  12    22049.73    29226.43   1320.59 o 
  -6   0  12    22793.13    30238.07   1789.90 o 
  -4   0  12    23959.96    17825.10    524.12 o 
  -2   0  12     1828.54     4046.03    239.48 o 
   0   0  12     1468.78     1468.80    153.28 o 
   2   0  12    63839.76    62332.42   1168.20 o 
   4   0  12   289849.97   284888.34   9842.33 o 
   6   0  12    48455.79    45351.54   1643.27 o 
   8   0  12    73793.98    68839.73   3449.04 o 
  10   0  12     8504.16     7430.75    717.67 o 
  12   0  12   136431.11   129935.36  18740.01 o 
  14   0  12    11649.99    13328.43    935.20 o 
  16   0  12      136.94      379.60    273.96 o 
  18   0  12    29908.78    27956.08   4429.36 o 
 -21   1  12     1841.18     1716.43    423.88 o 
 -19   1  12      432.95      185.41    280.66 o 
 -17   1  12        4.47     -324.68    383.71 o 
 -15   1  12     5247.70     5412.23    528.94 o 
 -13   1  12     6171.21     6680.61    912.26 o 
 -11   1  12   103462.08   103453.96   4994.65 o 
  -9   1  12     6549.67     6421.30    211.56 o 
  -7   1  12    82047.16    85248.82   3095.26 o 
  -5   1  12      802.48     1482.39    252.40 o 
  -3   1  12    47818.54    54961.12   1071.97 o 
  -1   1  12   114290.13    93126.85   3320.91 o 
   1   1  12    27513.32    21616.08    581.39 o 
   3   1  12     4772.88     5773.41    193.11 o 
   5   1  12      551.40      897.82     92.17 o 
   7   1  12     5737.38     5776.24    210.81 o 
   9   1  12      558.96      785.85    121.57 o 
  11   1  12     3203.54     2895.65    240.01 o 
  13   1  12     1945.87     1706.13    227.64 o 
  15   1  12      946.35     1265.34    240.28 o 
  17   1  12    28701.07    28770.66   3054.20 o 
 -22   2  12     1281.78     1735.19    460.06 o 
 -20   2  12    22659.34    24821.40   1013.47 o 
 -18   2  12    16450.31    16246.28   1657.22 o 
 -16   2  12     1523.25     1489.56    249.23 o 
 -14   2  12     9554.99     8827.17    730.90 o 
 -12   2  12    60354.19    59021.16   3916.04 o 
 -10   2  12    30285.32    30396.91   1110.94 o 
  -8   2  12        0.43      441.19     86.40 o 
  -6   2  12     8000.01     8900.38    356.00 o 
  -4   2  12    74593.41    75689.62   1432.89 o 
  -2   2  12   106640.78    98038.59   1487.30 o 
   0   2  12    11356.54    12152.10    508.31 o 
   2   2  12     5916.18     4938.96    169.00 o 
   4   2  12      151.77      568.67    148.09 o 
   6   2  12    51831.25    50939.99   1814.85 o 
   8   2  12      509.96      667.11    119.93 o 
  10   2  12     8292.70     8149.55    358.97 o 
  12   2  12     7564.43     7866.88    429.18 o 
  14   2  12      481.77      291.95    165.33 o 
  16   2  12        5.63      294.38    308.39 o 
 -21   3  12      450.89      722.80    362.16 o 
 -19   3  12       34.63       83.57    268.26 o 
 -17   3  12     5582.49     5123.45    651.10 o 
 -15   3  12   170265.53   165190.70  17587.71 o 
 -13   3  12    11198.88    12409.07   1070.33 o 
 -11   3  12   117010.30   113947.64   7575.87 o 
  -9   3  12    13314.76    14598.09    783.79 o 
  -7   3  12   178862.19   168405.70  10817.94 o 
  -5   3  12   311381.47   328751.16   4534.19 o 
  -3   3  12    14439.96    13810.53    396.06 o 
  -1   3  12    13612.89    12812.35    615.10 o 
   1   3  12    21972.29    18560.21    862.58 o 
   3   3  12    54712.58    56831.05   2394.62 o 
   5   3  12    46981.90    44593.28   1373.58 o 
   7   3  12   100924.30    98003.37   3507.62 o 
   9   3  12    12332.37    12616.76    688.55 o 
  11   3  12      572.97      696.19    165.03 o 
  13   3  12     3296.48     4166.12    357.68 o 
  15   3  12     1517.43     1464.13    347.44 o 
  17   3  12    12920.67    12917.11    926.64 o 
 -20   4  12    10597.38    12972.32    793.97 o 
 -18   4  12    20990.05    22802.70    957.36 o 
 -16   4  12    11042.10     9368.55    843.10 o 
 -14   4  12     4235.24     3921.84    551.35 o 
 -12   4  12     1711.31     2199.94    213.80 o 
 -10   4  12     8002.79     7718.91    803.98 o 
  -8   4  12     7677.71     7433.13    699.30 o 
  -6   4  12    77404.16    68198.85   9452.37 o 
  -4   4  12   127791.24   135657.33   4156.27 o 
  -2   4  12    77316.86    73750.58   6630.57 o 
   0   4  12     1786.60     1917.02    111.74 o 
   2   4  12    36323.61    33282.55   1590.64 o 
   4   4  12    11117.49    12075.98    819.47 o 
   6   4  12    49841.40    51157.78   2304.63 o 
   8   4  12     5351.06     5584.57    259.88 o 
  10   4  12     1523.01     1305.81    277.51 o 
  12   4  12     4159.05     3377.11    403.98 o 
  14   4  12      606.50      385.42    267.76 o 
  16   4  12       38.20     -195.11    273.96 o 
 -21   5  12    21789.10    26375.28   1125.00 o 
 -19   5  12      204.25      665.99    351.94 o 
 -17   5  12    38457.10    41448.29   1190.41 o 
 -15   5  12    42880.16    39718.86   4586.58 o 
 -13   5  12    23799.35    23858.23   1695.38 o 
 -11   5  12     2586.65     2894.18    331.92 o 
  -9   5  12    80582.62    79295.16   7026.14 o 
  -7   5  12    87723.88    84461.48   8773.39 o 
  -5   5  12   139212.44   137070.66   4556.39 o 
  -3   5  12   108156.43   103403.07  10386.90 o 
  -1   5  12     7395.59     9404.71    614.90 o 
   1   5  12    81352.73    79301.20   4285.40 o 
   3   5  12    13772.30    14250.92    873.20 o 
   5   5  12      273.55      560.56    109.77 o 
   7   5  12      859.64     1150.28    177.23 o 
   9   5  12   183882.53   178024.59  11886.09 o 
  11   5  12     1093.29     1369.23    312.36 o 
  13   5  12    32649.64    33721.66   2719.96 o 
  15   5  12     1575.23     1270.40    360.77 o 
  17   5  12      205.68      101.95    328.21 o 
 -20   6  12    66707.23    73023.03   2329.44 o 
 -18   6  12    86282.02    93033.52   1823.30 o 
 -16   6  12     6819.66     5920.63    581.90 o 
 -14   6  12     1301.15     1373.95    222.29 o 
 -12   6  12     3520.53     3675.79    227.17 o 
 -10   6  12     4030.26     4080.41    493.82 o 
  -8   6  12    50815.98    48388.92   4445.62 o 
  -6   6  12      741.27     1374.81    167.95 o 
  -4   6  12      333.21      481.24    171.28 o 
  -2   6  12    80549.15    79563.44   6187.05 o 
   0   6  12    59236.49    55169.91   3683.47 o 
   2   6  12    23307.79    22678.85   2269.94 o 
   4   6  12    18632.86    17741.67   1001.16 o 
   6   6  12       16.95      193.23    134.09 o 
   8   6  12    17435.75    16430.16   1187.56 o 
  10   6  12    18110.18    16708.00   1798.47 o 
  12   6  12        4.32       40.44    228.04 o 
  14   6  12    12982.52    12523.79    744.37 o 
  16   6  12     3521.20     3058.61    483.03 o 
 -19   7  12        8.64       88.92    300.35 o 
 -17   7  12    23762.02    27098.35   1443.91 o 
 -15   7  12      940.54      759.07    220.46 o 
 -13   7  12      327.08      108.25    142.81 o 
 -11   7  12     2031.30     1921.47    182.69 o 
  -9   7  12   173424.94   173395.02  16840.25 o 
  -7   7  12   122554.57   134791.45   7087.42 o 
  -5   7  12       12.98      225.61    115.95 o 
  -3   7  12     2539.67     2432.86    198.46 o 
  -1   7  12    43729.73    43640.63   3616.18 o 
   1   7  12    14879.92    15122.50   2093.07 o 
   3   7  12   146057.13   131213.95  10905.51 o 
   5   7  12   111252.95   109451.47   7698.54 o 
   7   7  12     1125.92     1438.43    200.55 o 
   9   7  12    35163.69    34217.96   2565.41 o 
  11   7  12     8930.88     7049.64    542.01 o 
  13   7  12      355.49      389.03    270.01 o 
  15   7  12     9372.26     9903.85   1123.61 o 
 -20   8  12      507.41      655.17    404.23 o 
 -18   8  12        1.68      725.12    314.20 o 
 -16   8  12     1225.19     1861.54    362.47 o 
 -14   8  12    19490.13    18356.59   2167.49 o 
 -12   8  12     1496.38     1901.89    210.04 o 
 -10   8  12     2628.31     3138.84    313.98 o 
  -8   8  12     4184.78     4212.50    291.09 o 
  -6   8  12    98709.32   108980.68   6159.23 o 
  -4   8  12    38791.63    36329.38   4036.69 o 
  -2   8  12     7832.35     6861.99    484.73 o 
   0   8  12      411.47     1021.17    223.82 o 
   2   8  12    10163.47    11600.06    532.84 o 
   4   8  12    37383.91    38153.98   4008.70 o 
   6   8  12    10021.64     8846.65    566.44 o 
   8   8  12     1149.98      837.67    207.64 o 
  10   8  12       39.37      237.73    363.12 o 
  12   8  12    34056.20    29281.62   3274.92 o 
  14   8  12     4836.45     4496.04    515.93 o 
  16   8  12     4073.59     3921.68    691.98 o 
 -19   9  12      135.09       53.10    300.37 o 
 -17   9  12      738.82     1661.87    371.34 o 
 -15   9  12       66.05      -26.07    238.51 o 
 -13   9  12     3453.96     3408.85    450.94 o 
 -11   9  12    32817.50    33960.75   3470.37 o 
  -9   9  12     5182.50     4474.81    590.60 o 
  -7   9  12    34873.45    38009.04   1800.92 o 
  -5   9  12     2825.28     2835.74    570.59 o 
  -3   9  12     1029.22     1072.53    198.08 o 
  -1   9  12    16532.89    15158.78   1829.30 o 
   1   9  12    12673.54    13392.34   1952.62 o 
   3   9  12    23931.10    23220.71   1139.03 o 
   5   9  12      315.49     1094.46    708.51 o 
   7   9  12    30817.54    33219.45   2953.00 o 
   9   9  12    23872.91    24897.08   1885.48 o 
  11   9  12      306.47      754.10    285.21 o 
  13   9  12       19.97       -3.38    240.59 o 
  15   9  12     5592.84     5632.44    597.37 o 
 -18  10  12     7830.17    10911.58    866.69 o 
 -16  10  12       60.53     -100.02    412.79 o 
 -14  10  12     1277.48     1378.75    253.43 o 
 -12  10  12     5391.39     6316.72    657.62 o 
 -10  10  12    41752.64    42531.03   4487.62 o 
  -8  10  12    34129.23    40047.84   1719.50 o 
  -6  10  12    16718.92    12552.17   1552.83 o 
  -4  10  12     2951.81     2712.93    316.47 o 
  -2  10  12     8766.19     8740.17    496.36 o 
   0  10  12    18781.71    20441.53   2339.72 o 
   2  10  12        0.16      398.54    197.51 o 
   4  10  12      332.88      414.01    172.24 o 
   6  10  12    31786.03    33983.69   3150.30 o 
   8  10  12     2177.39     2969.08    458.40 o 
  10  10  12     1498.78     1407.82    323.91 o 
  12  10  12     5903.50     5862.52    556.56 o 
  14  10  12    25556.93    24112.75   1918.36 o 
 -17  11  12     6325.70     7440.55    622.02 o 
 -15  11  12    58307.84    62734.85   3538.69 o 
 -13  11  12    10381.10    11232.49   1225.31 o 
 -11  11  12      535.35      606.73    168.69 o 
  -9  11  12     9009.28     9812.48    570.35 o 
  -7  11  12      619.15      447.07    161.88 o 
  -5  11  12    13317.59    10125.76   1216.69 o 
  -3  11  12     4283.57     4262.06    962.61 o 
  -1  11  12    17329.86    15008.57   2307.17 o 
   1  11  12     9873.85    11274.60   1729.95 o 
   3  11  12   144533.36   154727.19  17967.52 o 
   5  11  12    53462.24    54458.40   4198.86 o 
   7  11  12     3096.92     2361.03    286.69 o 
   9  11  12     1983.21     1813.22    353.63 o 
  11  11  12      520.02      211.29    325.44 o 
  13  11  12     8127.04     5572.40   1265.78 o 
 -16  12  12      999.93     1185.27    524.12 o 
 -14  12  12      372.59      521.87    255.25 o 
 -12  12  12     9812.57     8965.07   1460.61 o 
 -10  12  12    66693.73    63682.30   9307.39 o 
  -8  12  12     8907.89     9190.13   1079.33 o 
  -6  12  12    15729.29    15154.34   1795.56 o 
  -4  12  12    21236.78    19589.03   3918.94 o 
  -2  12  12    35826.48    37447.72   4304.33 o 
   0  12  12     8692.22    10160.91    873.54 o 
   2  12  12    50714.49    55061.73   5143.61 o 
   4  12  12     3713.32     3806.95    781.05 o 
   6  12  12     5063.63     5992.16    405.14 o 
   8  12  12     5369.62     4731.50    625.92 o 
  10  12  12     1037.66     1270.26    354.87 o 
  12  12  12       75.98     -140.00    248.74 o 
 -13  13  12      971.01      157.58    407.65 o 
 -11  13  12     1767.80     1910.74    240.84 o 
  -9  13  12    70730.63    61549.35   5462.68 o 
  -7  13  12    13231.70    10857.67   1960.06 o 
  -5  13  12     4296.51     4801.12    914.65 o 
  -3  13  12      954.75      723.45    256.45 o 
  -1  13  12    19252.98    18820.38   2195.84 o 
   1  13  12    11146.54    13304.61   1721.39 o 
   3  13  12    11407.63    12832.47   1055.10 o 
   5  13  12     8518.28     8624.67    737.73 o 
   7  13  12    14767.48    13246.19   1296.55 o 
   9  13  12    41477.01    38198.69   2425.70 o 
  11  13  12      138.69      205.88    243.79 o 
 -14  14  12     5083.83     6392.26    822.16 o 
 -12  14  12      134.48      150.73    431.63 o 
 -10  14  12    41678.60    35132.21   3070.04 o 
  -8  14  12    25595.86    21583.03   2068.28 o 
  -6  14  12    34068.48    28630.46   5907.53 o 
  -4  14  12    63010.96    58713.75   9228.69 o 
  -2  14  12      435.29      381.37    236.92 o 
   0  14  12     4767.94     4847.83    464.59 o 
   2  14  12       16.29      -16.75    258.64 o 
   4  14  12    20392.92    21515.11   1824.16 o 
   6  14  12     2528.80     1428.31    278.86 o 
   8  14  12    14856.48    17218.13   1227.72 o 
  10  14  12     6085.76     6523.20    498.13 o 
 -13  15  12     2896.65     3209.83    698.83 o 
 -11  15  12     5841.16     4814.30    634.35 o 
  -9  15  12      198.46      234.72    272.34 o 
  -7  15  12     4002.68     3375.77    337.70 o 
  -5  15  12     8643.09     9399.73    549.17 o 
  -3  15  12    11909.45    12980.74    951.38 o 
  -1  15  12     3009.87     2782.52    324.90 o 
   1  15  12     7762.53     7520.68    593.79 o 
   3  15  12     2064.22     2099.07    302.08 o 
   5  15  12     3460.07     2846.60    339.82 o 
   7  15  12     4605.64     4217.23    353.05 o 
   9  15  12      222.27      249.99    248.43 o 
 -10  16  12     2210.66     2387.55    426.78 o 
  -8  16  12      175.80     -119.24    220.95 o 
  -6  16  12    20653.91    20889.88   3165.30 o 
  -4  16  12    46526.92    46313.20   3749.35 o 
  -2  16  12        2.38      -33.39    176.55 o 
   0  16  12     5818.31     5252.76    652.11 o 
   2  16  12     6252.17     6676.25    846.11 o 
   4  16  12     5274.15     5098.69    527.57 o 
   6  16  12    10829.57    10571.68    651.72 o 
  -9  17  12     7911.74     6994.79    624.23 o 
  -7  17  12      454.97      386.83    303.87 o 
  -5  17  12      530.76      775.55    341.82 o 
  -3  17  12     1087.81     1271.32    390.52 o 
  -1  17  12      954.77      827.16    262.51 o 
   1  17  12     4638.15     4657.90    422.98 o 
   3  17  12      581.83      541.54    255.23 o 
   5  17  12     3148.60     2712.21    384.95 o 
  -4  18  12     4358.28     3605.76    702.26 o 
  -2  18  12     4418.19     4428.66    532.31 o 
   0  18  12     1514.29     1758.05    424.41 o 
 -21   1  13     4130.63     4551.63    551.74 o 
 -19   1  13      541.57      594.34    606.34 o 
 -17   1  13    16494.74    18560.16    836.78 o 
 -15   1  13    10783.17    11591.70    756.40 o 
 -13   1  13    26467.53    25935.55   3391.39 o 
 -11   1  13     9382.72     9719.24    415.04 o 
  -9   1  13     1035.71     1634.75    119.60 o 
  -7   1  13     1801.21     2740.27    175.38 o 
  -5   1  13    87902.19    95861.82   2285.35 o 
  -3   1  13    11752.47    13788.07    312.89 o 
  -1   1  13      132.18      654.81    203.87 o 
   1   1  13    32839.39    28174.99    608.97 o 
   3   1  13    18581.66    16721.71    481.59 o 
   5   1  13    24292.63    25891.84    805.71 o 
   7   1  13    67180.08    65401.63   1616.13 o 
   9   1  13    59553.95    58449.44   2060.42 o 
  11   1  13      549.78      471.04    155.48 o 
  13   1  13      148.85      121.10    150.33 o 
  15   1  13     4026.21     3811.50    341.66 o 
  17   1  13    15335.04    15015.05   1032.00 o 
 -22   2  13     3017.99     2686.27    495.93 o 
 -20   2  13      154.37     -115.49    288.23 o 
 -18   2  13    20336.33    22545.61    934.97 o 
 -16   2  13     3537.00     3305.30    542.97 o 
 -14   2  13    27543.72    26998.09   5039.13 o 
 -12   2  13    34075.80    33351.95   1629.60 o 
 -10   2  13    11729.07    12135.94    561.53 o 
  -8   2  13   229769.03   242878.56   5360.33 o 
  -6   2  13    20362.99    23387.34    795.57 o 
  -4   2  13     5456.41     5537.72    224.54 o 
  -2   2  13     3888.13     4044.81    150.29 o 
   0   2  13    87683.44    76613.09   1660.60 o 
   2   2  13     2490.39     2922.40    166.11 o 
   4   2  13      266.80     2517.62   1348.34 o 
   6   2  13   283469.81   274045.13   5899.95 o 
   8   2  13    47071.16    46887.04   1250.34 o 
  10   2  13     5220.81     5904.49    424.24 o 
  12   2  13     5301.85     5081.54    369.85 o 
  14   2  13    19184.23    17633.61    671.45 o 
  16   2  13      213.71      105.69    248.40 o 
 -21   3  13      107.01      186.72    328.21 o 
 -19   3  13      900.10      793.73    330.58 o 
 -17   3  13     1623.75     1791.28    368.19 o 
 -15   3  13    32911.58    31598.51   1003.78 o 
 -13   3  13    31817.10    30231.82   2203.37 o 
 -11   3  13     2677.66     3096.67    202.96 o 
  -9   3  13     2463.01     2236.73    202.72 o 
  -7   3  13    43183.38    44048.28   1117.46 o 
  -5   3  13     1556.86      686.85    119.46 o 
  -3   3  13     2412.59     1911.03    142.45 o 
  -1   3  13     2158.35     1904.95     88.80 o 
   1   3  13     7935.90     8171.48    248.49 o 
   3   3  13     5123.32     5279.79    700.39 o 
   5   3  13   100711.09    94454.72   3066.77 o 
   7   3  13    13922.30    14892.65    580.48 o 
   9   3  13     7581.97     7000.63    269.12 o 
  11   3  13     1499.49     1424.47    240.30 o 
  13   3  13      331.41      215.03    247.22 o 
  15   3  13      677.21      957.60    349.87 o 
  17   3  13     6432.90     5693.80    612.84 o 
 -20   4  13     7793.25     8923.44    717.11 o 
 -18   4  13    48650.57    56572.30   3177.29 o 
 -16   4  13     2789.60     2622.81    391.85 o 
 -14   4  13    91556.75   104505.38   4756.51 o 
 -12   4  13    10463.73    11344.49    827.08 o 
 -10   4  13     9787.92     9043.83    941.43 o 
  -8   4  13     1870.99     1947.68    339.69 o 
  -6   4  13   296576.16   268733.50  34715.98 o 
  -4   4  13    85188.29    87337.65    942.10 o 
  -2   4  13   293173.88   266720.06  22825.78 o 
   0   4  13    30975.90    28971.46   1006.87 o 
   2   4  13      674.02     1192.57    123.61 o 
   4   4  13     2896.47     2542.35    292.22 o 
   6   4  13   238067.81   237064.11   9690.22 o 
   8   4  13      134.51      491.00    177.09 o 
  10   4  13     9661.93     8920.71    547.42 o 
  12   4  13    22968.31    23597.83   2707.97 o 
  14   4  13    17857.47    19255.51    955.76 o 
  16   4  13    35490.66    37219.31   5744.81 o 
 -21   5  13     9880.77    11001.60    831.30 o 
 -19   5  13    37618.28    38772.73   1351.42 o 
 -17   5  13    25056.28    25919.37    993.86 o 
 -15   5  13     5257.53     4776.58    453.79 o 
 -13   5  13     2733.81     2735.32    255.68 o 
 -11   5  13     4854.99     4297.74    385.59 o 
  -9   5  13    25016.95    24501.42   3277.90 o 
  -7   5  13   191149.89   182323.67  16253.93 o 
  -5   5  13   167524.91   177119.17   3895.74 o 
  -3   5  13   128015.29   117749.12  12559.02 o 
  -1   5  13   100057.66    93175.23   6102.99 o 
   1   5  13    14680.00    16432.68   1000.45 o 
   3   5  13     3400.80     4156.27    366.88 o 
   5   5  13      450.00      561.79    151.89 o 
   7   5  13    18105.16    19514.17   1281.81 o 
   9   5  13    78311.98    77021.28   3644.18 o 
  11   5  13    92965.06    88399.59   6594.37 o 
  13   5  13    18265.45    16557.34   1692.27 o 
  15   5  13      670.63      535.97    294.06 o 
 -20   6  13     3726.37     4476.24    661.15 o 
 -18   6  13    61403.43    67553.31   1573.82 o 
 -16   6  13    17581.48    19828.55    835.68 o 
 -14   6  13      885.08      227.33    244.51 o 
 -12   6  13    23863.90    24660.90   1993.72 o 
 -10   6  13    68264.86    64461.70   5340.18 o 
  -8   6  13   193574.22   195945.61  17476.24 o 
  -6   6  13    18055.98    20758.31    797.48 o 
  -4   6  13    21649.80    22808.42   1771.36 o 
  -2   6  13    11936.11    12956.63   1205.96 o 
   0   6  13   225019.77   220059.06  15435.43 o 
   2   6  13    15157.85    14012.27   1598.23 o 
   4   6  13    22486.80    22379.79   1246.67 o 
   6   6  13     2358.10     2702.34    296.21 o 
   8   6  13    40740.93    41419.79   2725.15 o 
  10   6  13    49574.43    45696.31   4256.37 o 
  12   6  13     6976.10     6958.39    555.47 o 
  14   6  13       32.05      341.41    272.11 o 
  16   6  13     4954.19     5615.82    598.69 o 
 -19   7  13     4960.13     4504.99    538.47 o 
 -17   7  13     1631.16     1400.64    372.94 o 
 -15   7  13      678.07      672.29    296.13 o 
 -13   7  13    83246.33    86815.79   2774.24 o 
 -11   7  13    50060.10    50127.91   4586.89 o 
  -9   7  13    28599.16    30315.66   2888.46 o 
  -7   7  13      379.88      792.87    301.54 o 
  -5   7  13    69499.35    74950.20   2309.15 o 
  -3   7  13    30328.59    29229.21   2750.13 o 
  -1   7  13     3554.74     4279.62    357.62 o 
   1   7  13     5434.44     4907.19    628.61 o 
   3   7  13     5148.06     5065.22    372.54 o 
   5   7  13     3119.24     2905.94    252.27 o 
   7   7  13    16349.34    17361.05    989.88 o 
   9   7  13    68458.28    67044.16   4361.94 o 
  11   7  13    14574.11    15573.11   1976.60 o 
  13   7  13    17534.67    17391.35    849.56 o 
  15   7  13     5646.84     6144.20    592.51 o 
 -20   8  13     3462.21     3128.22    592.64 o 
 -18   8  13     3250.68     3299.57    446.87 o 
 -16   8  13     9148.29    10164.83    647.93 o 
 -14   8  13     2768.80     3171.41    403.98 o 
 -12   8  13    67730.34    73662.07   3495.46 o 
 -10   8  13    10126.57    11702.60   1039.33 o 
  -8   8  13     7101.59     8341.71    510.36 o 
  -6   8  13     1851.17     2052.63    330.40 o 
  -4   8  13     6738.22     6145.95    560.71 o 
  -2   8  13    24285.40    22202.89   3170.44 o 
   0   8  13     7585.33     8246.02   1020.84 o 
   2   8  13    62733.34    66995.34   8944.37 o 
   4   8  13    78274.16    72097.05   5916.27 o 
   6   8  13       39.25      117.15    122.27 o 
   8   8  13      760.02      554.24    217.84 o 
  10   8  13     1378.77     1406.86    388.81 o 
  12   8  13     1640.35     2279.64    398.33 o 
  14   8  13      992.88      769.15    342.56 o 
 -19   9  13     8069.43    10262.47   1104.77 o 
 -17   9  13     2313.31     2325.37    408.15 o 
 -15   9  13      401.97      413.87    294.30 o 
 -13   9  13     6860.84     7852.25    433.53 o 
 -11   9  13      800.79     1265.81    183.19 o 
  -9   9  13     7853.92     7566.12    653.00 o 
  -7   9  13     5263.96     6365.93    349.56 o 
  -5   9  13    11469.01    10876.22   1201.41 o 
  -3   9  13     4936.72     3479.73    272.81 o 
  -1   9  13    55367.36    53234.20   7913.25 o 
   1   9  13    61228.56    57166.02   8502.46 o 
   3   9  13     1253.84     1299.45    199.81 o 
   5   9  13     3717.67     3463.07    320.49 o 
   7   9  13    14105.16    15192.42   1173.93 o 
   9   9  13     4305.02     3974.76    418.38 o 
  11   9  13    10364.70     9332.45   1359.98 o 
  13   9  13     1491.02     1854.13    419.64 o 
 -18  10  13      711.16      632.42    329.41 o 
 -16  10  13      126.11      577.46    823.87 o 
 -14  10  13      221.59      251.05    206.89 o 
 -12  10  13     5409.24     5564.38    631.68 o 
 -10  10  13     6410.38     6422.72    646.85 o 
  -8  10  13    33181.56    32351.50    930.01 o 
  -6  10  13     7467.02     6182.06    487.40 o 
  -4  10  13     3278.21     3269.95    291.12 o 
  -2  10  13      147.05      409.12    414.50 o 
   0  10  13     2822.22     2832.07    323.21 o 
   2  10  13     5968.72     5117.27    428.66 o 
   4  10  13       29.54       67.77    246.90 o 
   6  10  13    19686.05    18201.63   1758.86 o 
   8  10  13      708.85      697.88    211.61 o 
  10  10  13      139.84      305.61    250.66 o 
  12  10  13     3693.58     4047.75    697.12 o 
  14  10  13    15705.23    15070.59    897.54 o 
 -17  11  13      283.65      132.34    303.64 o 
 -15  11  13     1213.22     1760.93    539.54 o 
 -13  11  13     2797.66     2376.74    438.28 o 
 -11  11  13     2414.89     2781.72    377.04 o 
  -9  11  13      439.01      413.88    233.29 o 
  -7  11  13     2361.27     2275.12    350.54 o 
  -5  11  13      190.32      688.07    180.72 o 
  -3  11  13     5512.51     4783.00    988.30 o 
  -1  11  13    22590.10    22117.70   3963.48 o 
   1  11  13    12143.26    13358.06   2425.36 o 
   3  11  13    18051.62    17049.36   1363.41 o 
   5  11  13     6902.34     8179.79    477.84 o 
   7  11  13     1748.36     2668.43    326.17 o 
   9  11  13     1876.47     1709.02    356.17 o 
  11  11  13    16543.03    15561.84   1479.88 o 
  13  11  13     1036.47      919.84    426.49 o 
 -16  12  13      965.33     1308.60    524.12 o 
 -14  12  13     2707.12     3332.69    434.38 o 
 -12  12  13    34240.96    34785.50   1093.57 o 
 -10  12  13     3899.49     4856.67    730.94 o 
  -8  12  13    55805.14    48513.67   7198.18 o 
  -6  12  13      692.51      416.84    166.16 o 
  -4  12  13      576.14      376.06    570.37 o 
  -2  12  13      315.51      260.35    226.32 o 
   0  12  13    21389.89    25206.74   3540.41 o 
   2  12  13     2193.20     2945.86    392.14 o 
   4  12  13     6246.50     5696.48    396.77 o 
   6  12  13     6636.59     7720.85   1031.77 o 
   8  12  13     6579.50     5730.60    900.17 o 
  10  12  13     2917.71     3053.30    456.48 o 
  12  12  13      245.76      439.17    297.47 o 
 -13  13  13     6351.88     7564.12    605.44 o 
 -11  13  13    27631.16    27168.02   2061.56 o 
  -9  13  13    26661.96    22828.27   3815.87 o 
  -7  13  13      515.75      714.70    210.85 o 
  -5  13  13     2802.48     1760.36    327.27 o 
  -3  13  13    13004.65    12005.69   2778.20 o 
  -1  13  13     8546.23     9476.27   1080.79 o 
   1  13  13    51851.47    50684.79   5803.05 o 
   3  13  13     3826.94     4433.85    608.05 o 
   5  13  13     8045.70     7648.89    953.44 o 
   7  13  13     2715.61     3306.13    413.32 o 
   9  13  13     4716.28     4896.55    537.34 o 
  11  13  13      619.92      496.76    251.32 o 
 -14  14  13       67.08       71.94    428.21 o 
 -12  14  13      942.18      681.70    486.44 o 
 -10  14  13     6744.31     4923.25    407.43 o 
  -8  14  13    11692.16     9491.89   1437.09 o 
  -6  14  13     6197.93     5728.02   1584.36 o 
  -4  14  13      988.02     2256.86    369.97 o 
  -2  14  13      271.64      350.71    240.57 o 
   0  14  13    41692.52    42915.06   4974.04 o 
   2  14  13    10658.32    11849.40   2113.62 o 
   4  14  13      830.52     1242.12    346.29 o 
   6  14  13     1282.20     1338.24    283.42 o 
   8  14  13    35779.79    36102.71   2605.75 o 
  10  14  13     5547.29     4273.98    431.37 o 
 -13  15  13    11299.25    13647.78   1181.85 o 
 -11  15  13     3130.26     3292.92    878.68 o 
  -9  15  13     1555.71     1722.14    356.33 o 
  -7  15  13     2177.37     2495.04    802.86 o 
  -5  15  13   102739.21    97250.94   8918.15 o 
  -3  15  13    78015.25    80161.21  12210.72 o 
  -1  15  13      728.62      941.94    298.00 o 
   1  15  13     1968.15     1809.47    362.31 o 
   3  15  13      875.35     1771.34    632.03 o 
   5  15  13     4249.42     4128.64    338.12 o 
   7  15  13     5199.97     5276.36    625.48 o 
 -10  16  13     6114.60     5630.60   1392.53 o 
  -8  16  13    10535.84     9788.41    688.20 o 
  -6  16  13    20598.92    19552.76   3019.71 o 
  -4  16  13       79.46      762.69    252.22 o 
  -2  16  13     4087.41     5172.29    997.88 o 
   0  16  13      883.24     1200.68    269.85 o 
   2  16  13    12760.84    12529.25   1562.77 o 
   4  16  13     8277.23     7618.20    838.82 o 
   6  16  13     5701.86     4931.80    403.23 o 
  -7  17  13     6249.47     4922.96    695.41 o 
  -5  17  13       31.63      -22.50    295.44 o 
  -3  17  13      831.59     1129.18    455.61 o 
  -1  17  13     3680.33     3868.68    388.27 o 
   1  17  13      794.51      645.02    280.32 o 
   3  17  13     2398.71     2095.98    346.04 o 
 -22   0  14    19047.73    21626.12   1476.45 o 
 -20   0  14    26224.45    24418.02   1466.18 o 
 -18   0  14      228.38      311.73    373.40 o 
 -16   0  14      149.50      376.82    342.56 o 
 -14   0  14     7048.65     6741.68    671.43 o 
 -12   0  14        8.57      529.85    457.32 o 
 -10   0  14    54023.87    58156.37   3471.89 o 
  -8   0  14     3485.08     3563.91    304.49 o 
  -6   0  14   288703.09   281669.19  13649.49 o 
  -4   0  14   126264.41   127946.02   3413.66 o 
  -2   0  14     1492.97     1592.45    606.34 o 
   0   0  14    25672.69    25313.37    897.43 o 
   2   0  14    12124.29    13283.02    357.61 o 
   4   0  14    30833.36    30293.13    567.87 o 
   6   0  14    20503.86    19622.74    542.74 o 
   8   0  14       20.98      587.95    151.77 o 
  10   0  14      367.23      343.90    214.52 o 
  12   0  14    27963.96    29179.94   2171.86 o 
  14   0  14    54461.19    55712.60   7109.93 o 
  16   0  14     4451.96     4523.47    608.05 o 
 -21   1  14     2369.04     2397.90    478.03 o 
 -19   1  14      439.03      141.40    257.76 o 
 -17   1  14       16.89      -46.65    253.48 o 
 -15   1  14     3779.16     3606.32    402.09 o 
 -13   1  14     3714.18     4184.42    386.35 o 
 -11   1  14      249.76      314.72    128.19 o 
  -9   1  14   179987.91   183675.75   6912.90 o 
  -7   1  14    41470.89    42774.16    872.70 o 
  -5   1  14      869.02     1438.93    237.88 o 
  -3   1  14     1813.18     2100.37    146.41 o 
  -1   1  14      272.89      446.14     64.47 o 
   1   1  14     5955.59     6036.11    170.22 o 
   3   1  14    66670.36    62124.97    584.71 o 
   5   1  14    10465.97    10695.93    262.20 o 
   7   1  14    36649.43    36522.71    502.98 o 
   9   1  14       12.27      201.58    110.27 o 
  11   1  14      292.36      -24.01    142.50 o 
  13   1  14      750.96      571.29    195.57 o 
  15   1  14       17.75       47.93    218.83 o 
  17   1  14    10502.42     9717.44    604.69 o 
 -22   2  14       19.41     -296.50    296.50 o 
 -20   2  14      450.41      365.13    321.92 o 
 -18   2  14     2117.53     2148.53    390.52 o 
 -16   2  14    25895.07    27480.12   1322.30 o 
 -14   2  14    41638.37    41410.46   1690.56 o 
 -12   2  14     2139.25     1903.78    169.34 o 
 -10   2  14     4131.63     4482.56    250.47 o 
  -8   2  14     1346.65     1513.77    152.73 o 
  -6   2  14    84309.78    83084.79   2543.45 o 
  -4   2  14    66937.44    65095.42   1178.56 o 
  -2   2  14    26736.52    23392.87   1213.28 o 
   0   2  14    27593.29    25403.78    701.53 o 
   2   2  14    36534.50    36097.22   1912.37 o 
   4   2  14   131111.73   128091.79   2217.32 o 
   6   2  14    38476.67    37780.72    864.05 o 
   8   2  14     6049.15     5813.29    422.73 o 
  10   2  14    20551.53    21178.67    879.63 o 
  12   2  14     5833.02     6202.04    350.99 o 
  14   2  14     8080.79     7966.73    498.64 o 
  16   2  14     1068.01     1371.94    322.73 o 
 -21   3  14    24024.33    26341.70   1109.75 o 
 -19   3  14     1251.72     1177.25    353.43 o 
 -17   3  14     6036.90     5139.95    501.26 o 
 -15   3  14   100776.84   103850.11   4047.40 o 
 -13   3  14     6309.67     8018.02    386.87 o 
 -11   3  14    20449.75    22314.61    561.64 o 
  -9   3  14    14565.13    14973.47    383.74 o 
  -7   3  14   130337.43   134053.39   2622.34 o 
  -5   3  14    23367.16    27632.69   1339.06 o 
  -3   3  14   213875.70   204154.39   2996.36 o 
  -1   3  14   105714.26    94261.33   3237.17 o 
   1   3  14   145849.16   132100.39   4219.31 o 
   3   3  14   292811.06   282231.59   9858.40 o 
   5   3  14    84507.55    84061.58   3172.50 o 
   7   3  14   105547.52   108242.09   3047.29 o 
   9   3  14      161.27       19.99    114.79 o 
  11   3  14    26115.34    26776.15   2050.25 o 
  13   3  14      238.79       54.93    240.57 o 
  15   3  14    46532.17    51008.64   5200.13 o 
 -20   4  14     2153.81     2209.49    446.54 o 
 -18   4  14     2649.10     2729.88    437.99 o 
 -16   4  14     9506.58     8854.88    656.11 o 
 -14   4  14    16803.75    16610.28   1241.80 o 
 -12   4  14     6872.01     7282.68    362.32 o 
 -10   4  14    28226.05    28087.20    732.42 o 
  -8   4  14    41772.27    46013.89   1122.19 o 
  -6   4  14   225481.95   250537.69   4629.93 o 
  -4   4  14   276716.28   302430.53   5873.93 o 
  -2   4  14   108198.34   101058.16   8096.61 o 
   0   4  14       31.13       -6.71     64.76 o 
   2   4  14     5755.82     5678.31    239.81 o 
   4   4  14    23929.36    23994.34    725.53 o 
   6   4  14     3068.27     3662.73    225.94 o 
   8   4  14      635.25      888.24    177.23 o 
  10   4  14    25348.45    24285.95   1327.44 o 
  12   4  14    54793.73    51962.36   2478.46 o 
  14   4  14    24942.95    26426.73   2093.07 o 
  16   4  14     7654.48     8815.79    702.77 o 
 -21   5  14    31299.81    33070.79   1242.61 o 
 -19   5  14    11112.62    11293.62    817.02 o 
 -17   5  14    30290.55    32384.62   1289.76 o 
 -15   5  14    25154.23    24313.66    895.46 o 
 -13   5  14     3615.32     3203.51    279.91 o 
 -11   5  14    17411.94    18680.56    541.36 o 
  -9   5  14    13575.61    14062.48    489.35 o 
  -7   5  14   140108.78   127633.76  11389.37 o 
  -5   5  14    13404.39    15494.53    437.58 o 
  -3   5  14   361053.38   339433.09  34273.77 o 
  -1   5  14     8375.99     8807.77    517.32 o 
   1   5  14    16003.94    15138.48    815.84 o 
   3   5  14    84388.96    79509.08   5618.88 o 
   5   5  14    14744.47    15109.83   1179.02 o 
   7   5  14       21.13      228.02    192.52 o 
   9   5  14    21794.38    20736.31   1112.44 o 
  11   5  14    47292.20    47269.63   3043.69 o 
  13   5  14    11718.00    11551.95   1072.23 o 
  15   5  14    27461.93    30132.58   2618.91 o 
 -20   6  14    10504.37     9782.86    755.75 o 
 -18   6  14     3222.02     3940.21    516.94 o 
 -16   6  14    21990.74    27014.64   1793.33 o 
 -14   6  14      174.48      418.64    274.28 o 
 -12   6  14     9045.00     9795.99    602.67 o 
 -10   6  14     7207.76     8176.18    460.04 o 
  -8   6  14    32567.52    37451.39    714.76 o 
  -6   6  14    53474.77    61401.00   2045.96 o 
  -4   6  14    49859.90    51433.84   6290.39 o 
  -2   6  14   293697.44   278111.53  21980.26 o 
   0   6  14    63501.09    64208.42   9619.22 o 
   2   6  14    40976.36    36666.15   4131.97 o 
   4   6  14    34348.00    33923.22   2439.83 o 
   6   6  14    12304.00    12976.27   1126.35 o 
   8   6  14    10834.06     9532.89    450.78 o 
  10   6  14   110220.07   106860.07   8391.12 o 
  12   6  14    30683.38    29462.94   3019.71 o 
  14   6  14      437.12      655.91    375.11 o 
 -19   7  14      831.83      872.89    389.90 o 
 -17   7  14     6885.09     7554.60    823.87 o 
 -15   7  14     5697.15     7127.23    567.99 o 
 -13   7  14   101368.76   111535.80   4117.13 o 
 -11   7  14    29649.35    32432.01   1034.65 o 
  -9   7  14    39296.38    43022.80   1513.15 o 
  -7   7  14     1334.74     1538.94    236.77 o 
  -5   7  14     1505.45     1267.97    161.19 o 
  -3   7  14      713.53      659.05    118.49 o 
  -1   7  14   170079.69   165018.02  20807.38 o 
   1   7  14    54676.36    52177.69   4529.28 o 
   3   7  14    12918.52    12290.91    943.81 o 
   5   7  14     4390.47     3282.89    264.14 o 
   7   7  14      356.22      572.75    313.44 o 
   9   7  14    32235.71    32205.56   2239.57 o 
  11   7  14     1984.08     1337.83    324.84 o 
  13   7  14     3909.85     3301.74    748.50 o 
  15   7  14       56.12      325.78    300.69 o 
 -20   8  14     4313.13     3948.58    547.20 o 
 -18   8  14      541.91      716.27    345.99 o 
 -16   8  14    20583.46    22385.17   1681.99 o 
 -14   8  14      439.18      539.06    283.38 o 
 -12   8  14    12907.98    14330.23    562.56 o 
 -10   8  14        0.20      151.97    155.26 o 
  -8   8  14     3370.32     4083.99    286.52 o 
  -6   8  14     1955.92     3631.42    610.47 o 
  -4   8  14    36909.71    31991.77   3277.29 o 
  -2   8  14     3083.58     3041.53    312.11 o 
   0   8  14     1809.85     3332.54    527.55 o 
   2   8  14     1163.67     1382.13    299.13 o 
   4   8  14      578.80      437.78    148.39 o 
   6   8  14     3885.51     4106.04    527.75 o 
   8   8  14     5735.38     6904.44   1006.48 o 
  10   8  14     3459.14     3081.30    411.08 o 
  12   8  14     2289.40     2588.38    422.64 o 
  14   8  14       18.98     -131.70    270.18 o 
 -19   9  14       50.35      368.65    330.32 o 
 -17   9  14     2808.98     2243.41    399.13 o 
 -15   9  14      664.57      940.51    402.51 o 
 -13   9  14     1590.35     2113.21    273.42 o 
 -11   9  14      235.31      124.76    169.60 o 
  -9   9  14     2690.22     3248.51    299.79 o 
  -7   9  14      312.58     1063.95    422.76 o 
  -5   9  14     3290.78     3616.24    275.15 o 
  -3   9  14     5039.64     5073.08    695.41 o 
  -1   9  14    10916.15     9975.95   1507.29 o 
   1   9  14     1664.92     1862.21    281.82 o 
   3   9  14     5081.79     4485.08    554.11 o 
   5   9  14      173.85      613.09    190.94 o 
   7   9  14     1022.29      974.84    236.23 o 
   9   9  14     1077.92     1046.88    308.27 o 
  11   9  14     6101.44     5536.24   1515.85 o 
  13   9  14      357.38      378.74    310.07 o 
 -18  10  14       57.37      100.19    295.04 o 
 -16  10  14     4206.42     3830.26    468.73 o 
 -14  10  14     7609.78     9062.12    504.10 o 
 -12  10  14      389.20      606.82    207.64 o 
 -10  10  14     3267.86     3905.24    314.21 o 
  -8  10  14       18.02       47.45    213.12 o 
  -6  10  14    50544.38    43124.63   6084.61 o 
  -4  10  14     2653.04     2508.71    362.80 o 
  -2  10  14    20330.52    19750.90   2757.65 o 
   0  10  14    15133.72    16039.94   2819.31 o 
   2  10  14     5569.02     5148.72    428.75 o 
   4  10  14     5219.82     5253.58    372.92 o 
   6  10  14       24.10      200.99    171.34 o 
   8  10  14    12810.47    13694.93   1734.98 o 
  10  10  14    29904.08    27042.40   1274.34 o 
  12  10  14     3189.48     3075.52    456.59 o 
 -17  11  14      269.77      314.90    314.20 o 
 -15  11  14       88.44      177.60    289.09 o 
 -13  11  14    31380.65    36590.57   2302.28 o 
 -11  11  14    67614.81    69052.70   3600.36 o 
  -9  11  14      384.66       88.98    376.82 o 
  -7  11  14     6913.74     4938.83   1068.82 o 
  -5  11  14    28333.82    24128.16   3616.80 o 
  -3  11  14      101.08     -135.50    284.33 o 
  -1  11  14     7313.51     9028.96   1632.32 o 
   1  11  14    13379.00    12716.01   1998.87 o 
   3  11  14    26577.05    29227.69   2749.08 o 
   5  11  14    15327.43    15948.45   1625.04 o 
   7  11  14    42295.93    44662.74   4155.66 o 
   9  11  14     1839.96     1369.50    347.20 o 
  11  11  14     2220.14     1471.34    363.54 o 
 -16  12  14      349.84      226.09    445.33 o 
 -14  12  14       58.74      258.85    283.69 o 
 -12  12  14    42607.72    45431.08   1243.64 o 
 -10  12  14    38388.09    41515.74   1165.34 o 
  -8  12  14     2892.61     2851.28    674.48 o 
  -6  12  14    20070.07    17747.42   2390.61 o 
  -4  12  14    27435.79    26273.55   5775.64 o 
  -2  12  14    21852.64    20666.12   2733.67 o 
   0  12  14     9467.15    11393.84    864.98 o 
   2  12  14    62104.57    61997.05  10432.81 o 
   4  12  14     6220.13     5487.14    393.22 o 
   6  12  14    13069.83    14489.85   1195.66 o 
   8  12  14    16252.83    17767.29   1369.04 o 
  10  12  14     2779.55     2541.91    433.08 o 
 -13  13  14    10745.86    12191.39    747.32 o 
 -11  13  14    12304.39    13891.17   2074.23 o 
  -9  13  14     6843.85     4988.41    524.18 o 
  -7  13  14     1670.60     1215.78    547.36 o 
  -5  13  14       51.04      116.58    220.95 o 
  -3  13  14     4675.58     3496.99   1025.98 o 
  -1  13  14    30099.63    32772.52   4431.08 o 
   1  13  14    37521.90    40403.74   6176.44 o 
   3  13  14     2241.18     3132.78    409.38 o 
   5  13  14       19.54       25.34    183.92 o 
   7  13  14     8179.93     9217.38   1342.52 o 
   9  13  14    29229.93    29334.91   1119.98 o 
 -14  14  14      411.89      589.21    496.72 o 
 -12  14  14        5.21      133.28    186.06 o 
 -10  14  14     1805.37     1679.76    235.50 o 
  -8  14  14     5864.40     4897.16    836.95 o 
  -6  14  14      602.82      397.66    280.08 o 
  -4  14  14    29823.86    31717.49   4653.74 o 
  -2  14  14     1375.42     1983.44    352.53 o 
   0  14  14     8585.39    11156.48   1389.10 o 
   2  14  14    20122.99    21432.52   1646.02 o 
   4  14  14     1325.29     1477.17    386.12 o 
   6  14  14     2594.09     3204.51    360.62 o 
   8  14  14    27569.04    30733.27   2874.07 o 
 -11  15  14        4.78     -138.64    388.81 o 
  -9  15  14     1150.68      876.29    205.54 o 
  -7  15  14     5612.53     4872.02    752.70 o 
  -5  15  14        1.77     1325.73    616.62 o 
  -3  15  14    20260.44    22372.38   3624.34 o 
  -1  15  14     2544.72     2035.10    364.34 o 
   1  15  14     2212.36     1782.13    362.81 o 
   3  15  14     7089.16     7728.76    609.39 o 
   5  15  14       50.11     -146.48    207.49 o 
   7  15  14     1566.56     2229.20    305.94 o 
 -10  16  14     1220.04      975.22    369.23 o 
  -8  16  14     2261.16     2258.16    652.59 o 
  -6  16  14     1227.61     1234.93    280.93 o 
  -4  16  14    15609.10    16757.66   1510.56 o 
  -2  16  14      140.42      237.37    203.53 o 
   0  16  14      115.04       -2.18    197.34 o 
   2  16  14     6889.49     5537.13    634.14 o 
   4  16  14      774.03      320.53    252.31 o 
  -7  17  14      134.76     -160.72    272.22 o 
  -5  17  14     1656.86     1485.17    611.48 o 
  -3  17  14     1245.13     1097.26    278.92 o 
  -1  17  14      162.32      111.76    214.51 o 
   1  17  14     3951.19     3134.13    403.91 o 
 -21   1  15    32006.45    33265.88   1240.92 o 
 -19   1  15     4880.31     5091.25    811.88 o 
 -17   1  15    24407.18    25255.50    950.69 o 
 -15   1  15      672.27      729.79    263.73 o 
 -13   1  15     6591.25     6001.70    353.65 o 
 -11   1  15    50745.86    49537.66   1427.97 o 
  -9   1  15   215386.42   208458.73   6968.28 o 
  -7   1  15      622.00     1549.22    476.16 o 
  -5   1  15    10125.86    11317.07    398.16 o 
  -3   1  15     5016.61     4144.93    205.49 o 
  -1   1  15    92913.22    85019.16   2514.01 o 
   1   1  15   104977.80   103323.73   1791.92 o 
   3   1  15     9752.07     9301.41    238.57 o 
   5   1  15    12239.86    12782.16    360.79 o 
   7   1  15    12431.23    13200.59    403.94 o 
   9   1  15    47122.40    47641.08    739.31 o 
  11   1  15      553.29      329.27    167.11 o 
  13   1  15     7211.53     7908.85    402.48 o 
  15   1  15     1268.84     1041.49    278.85 o 
 -20   2  15     4718.44     4365.32    616.62 o 
 -18   2  15       70.85      -26.13    274.05 o 
 -16   2  15    27788.41    27071.37   1394.24 o 
 -14   2  15    48561.74    54035.38   1247.31 o 
 -12   2  15     7266.77    10135.71    913.02 o 
 -10   2  15   218725.95   214586.20   5866.65 o 
  -8   2  15    86343.53    83647.02   1972.73 o 
  -6   2  15   107511.15   111004.56   2381.73 o 
  -4   2  15    64696.14    68089.59   1435.39 o 
  -2   2  15    31036.78    30933.88    965.92 o 
   0   2  15    55420.66    49624.41    837.62 o 
   2   2  15   261840.55   241545.25   5443.76 o 
   4   2  15   106547.26   105609.78   2020.12 o 
   6   2  15      722.13     1204.92    380.69 o 
   8   2  15    30650.62    30675.36    523.07 o 
  10   2  15    11237.17    12154.33    430.63 o 
  12   2  15     2860.88     3026.17    313.87 o 
  14   2  15     4263.48     5106.17    423.77 o 
  16   2  15      191.24       -3.93    243.37 o 
 -21   3  15     4632.29     4144.11    544.61 o 
 -19   3  15     9929.61     7995.18    645.51 o 
 -17   3  15    10972.62    10729.57   1049.96 o 
 -15   3  15    60535.03    61218.33   1914.94 o 
 -13   3  15     3886.28     3423.44    274.48 o 
 -11   3  15     5497.18     5792.74    341.54 o 
  -9   3  15    10686.61    12744.09    869.74 o 
  -7   3  15    14397.68    14341.75    590.37 o 
  -5   3  15     1185.68     1108.97    144.06 o 
  -3   3  15     3146.94     4143.45    152.76 o 
  -1   3  15    19696.95    18583.93    560.99 o 
   1   3  15     2246.48     2396.56    144.57 o 
   3   3  15   111645.43   105739.02   3235.57 o 
   5   3  15    51616.84    51002.63   1581.74 o 
   7   3  15      303.55      314.20    122.13 o 
   9   3  15     2555.12     2447.60    248.08 o 
  11   3  15      479.50      548.10    256.76 o 
  13   3  15     8092.78     7236.61    863.26 o 
  15   3  15     5598.05     5310.19    557.07 o 
 -20   4  15      355.18     -249.21    302.32 o 
 -18   4  15     3886.70     3956.20    488.85 o 
 -16   4  15    89213.27    92881.03   2653.16 o 
 -14   4  15    97389.36   102735.84   3317.74 o 
 -12   4  15     1618.67     1763.81    214.81 o 
 -10   4  15    13241.39    14216.47    476.38 o 
  -8   4  15    62206.00    64973.83   1791.59 o 
  -6   4  15   267088.94   284039.25   4638.29 o 
  -4   4  15    16213.12    16956.43    453.64 o 
  -2   4  15    43650.96    42487.73   2205.49 o 
   0   4  15       30.28      273.53    232.73 o 
   2   4  15   235495.97   217265.59   9391.08 o 
   4   4  15    75767.19    80033.28   3677.22 o 
   6   4  15     2983.53     4579.34   1486.31 o 
   8   4  15    35629.25    34955.87   1469.66 o 
  10   4  15     6931.34     6937.67    714.25 o 
  12   4  15    33254.68    36813.34   2682.28 o 
  14   4  15    26975.18    27547.98   2814.17 o 
  16   4  15     7491.82     7670.08   1293.18 o 
 -21   5  15      896.47     1203.40    441.47 o 
 -19   5  15    14131.80    14052.75    834.48 o 
 -17   5  15     3648.96     3759.50    678.28 o 
 -15   5  15      189.83      695.18    294.78 o 
 -13   5  15       85.86     -124.45    164.18 o 
 -11   5  15    52493.52    54883.89   1649.15 o 
  -9   5  15    32971.29    35119.80    993.94 o 
  -7   5  15     2444.25     2224.54    290.98 o 
  -5   5  15    28288.78    28233.58    777.70 o 
  -3   5  15   229741.97   217837.38  21100.64 o 
  -1   5  15   226136.11   205075.69   6926.79 o 
   1   5  15    22136.88    20437.39   1126.85 o 
   3   5  15     2310.36     2419.01    219.62 o 
   5   5  15    14889.26    15020.37    627.63 o 
   7   5  15     7488.98     7756.08    649.08 o 
   9   5  15     4563.47     3817.38    316.13 o 
  11   5  15    34599.52    33136.57   1222.96 o 
  13   5  15     9418.84     8892.58    648.31 o 
  15   5  15     9661.31    13134.24   1591.21 o 
 -20   6  15     1163.42      526.13    370.68 o 
 -18   6  15    30820.30    31006.12   1683.70 o 
 -16   6  15     1388.82     1557.43    453.90 o 
 -14   6  15     1483.60     2030.97    363.20 o 
 -12   6  15    33053.82    36972.15   2089.84 o 
 -10   6  15     8550.60     9372.30    621.79 o 
  -8   6  15     1507.36     1761.23    216.86 o 
  -6   6  15    73369.02    78172.93   1582.49 o 
  -4   6  15    11837.44    11831.85   1225.25 o 
  -2   6  15    26680.34    26660.19   2093.01 o 
   0   6  15   333509.41   305252.88  25923.50 o 
   2   6  15    13424.78    12612.75    726.57 o 
   4   6  15      208.38      341.39    138.56 o 
   6   6  15     1950.59     1986.03    226.22 o 
   8   6  15    57099.90    57159.37   3694.58 o 
  10   6  15     3217.41     3172.79    406.17 o 
  12   6  15    28345.92    26789.43   1431.92 o 
  14   6  15      125.69      539.08    297.10 o 
 -19   7  15    12870.74    13026.65   1024.27 o 
 -17   7  15      263.11      203.36    381.96 o 
 -15   7  15      944.45     1544.52    350.02 o 
 -13   7  15    37733.09    37342.65   1180.39 o 
 -11   7  15      166.94      583.74    441.18 o 
  -9   7  15    53514.79    57199.87   1701.69 o 
  -7   7  15    17680.96    19564.69    540.73 o 
  -5   7  15    37371.69    36991.10   3131.63 o 
  -3   7  15      362.65      228.90    135.30 o 
  -1   7  15   151146.31   146024.94  21242.44 o 
   1   7  15    39289.80    37831.49   3611.33 o 
   3   7  15       12.29      136.58    121.68 o 
   5   7  15     5958.83     7083.98    381.79 o 
   7   7  15     1297.53      895.24    208.29 o 
   9   7  15     2068.18     1686.08    328.21 o 
  11   7  15     3003.20     2714.90    403.26 o 
  13   7  15     8949.20     8897.67    670.06 o 
 -18   8  15     8011.96     9041.44   1109.91 o 
 -16   8  15      909.94      545.25    447.05 o 
 -14   8  15    52010.92    56915.83   1965.79 o 
 -12   8  15    93470.28   103843.77   3472.46 o 
 -10   8  15    11254.68    13021.58    847.97 o 
  -8   8  15       11.06      184.36    210.59 o 
  -6   8  15     3152.43     3740.40    355.62 o 
  -4   8  15       20.95      211.62    120.16 o 
  -2   8  15     1358.50     1030.90    296.32 o 
   0   8  15     2821.32     2164.63    342.56 o 
   2   8  15     4810.24     4227.60    329.35 o 
   4   8  15    86197.01    86751.03   7120.73 o 
   6   8  15    82281.67    83483.92   5233.99 o 
   8   8  15     2986.29     2940.40    300.36 o 
  10   8  15      714.15      843.54    303.64 o 
  12   8  15     1365.18     1865.95    395.11 o 
  14   8  15      150.49      338.45    332.27 o 
 -19   9  15    11774.43    13678.88    859.78 o 
 -17   9  15     3121.81     2934.37    458.98 o 
 -15   9  15    12346.02    11943.17    710.57 o 
 -13   9  15     1927.44     2174.01    286.77 o 
 -11   9  15      878.72      805.92    216.48 o 
  -9   9  15     5039.75     6278.61    373.67 o 
  -7   9  15    85955.58    87979.17   2122.19 o 
  -5   9  15    19398.52    19806.90   1489.67 o 
  -3   9  15    27189.70    25533.43   3968.61 o 
  -1   9  15     4909.83     5315.37   1262.35 o 
   1   9  15       56.23      -43.75    153.12 o 
   3   9  15       95.10      492.71    188.96 o 
   5   9  15     9605.40     8993.80    641.56 o 
   7   9  15     3200.90     4016.21    335.43 o 
   9   9  15    26457.68    23518.81    984.87 o 
  11   9  15     1392.65     1638.95    382.97 o 
  13   9  15       26.66      -36.52    488.15 o 
 -18  10  15       58.27      569.90    372.66 o 
 -16  10  15      477.08      625.18    346.39 o 
 -14  10  15     9894.02    10391.76    624.56 o 
 -12  10  15      377.29      621.16    219.41 o 
 -10  10  15      142.70      141.96    214.28 o 
  -8  10  15     1608.69     1744.90    324.56 o 
  -6  10  15    62257.88    51970.89   8464.41 o 
  -4  10  15    51555.94    42326.41   4892.03 o 
  -2  10  15     2558.95     2774.73    337.85 o 
   0  10  15     6764.03     6232.22    472.51 o 
   2  10  15    15931.79    17078.35   2105.06 o 
   4  10  15    41771.98    42446.80   3415.35 o 
   6  10  15       45.26      -36.89    158.83 o 
   8  10  15       24.22     -164.33    164.33 o 
  10  10  15      747.96      611.28    289.20 o 
  12  10  15     2575.37     2755.01    596.06 o 
 -17  11  15      493.49      640.41    336.81 o 
 -15  11  15     6412.34     6587.82    557.65 o 
 -13  11  15     2921.99     3767.88    448.24 o 
 -11  11  15    12356.73    14820.06    753.70 o 
  -9  11  15      694.89      550.94    281.89 o 
  -7  11  15    20615.13    15125.70   2645.50 o 
  -5  11  15     2071.02     1951.73    362.33 o 
  -3  11  15    24814.38    24812.56   4013.15 o 
  -1  11  15     4217.43     4108.71    409.21 o 
   1  11  15     1363.87     1096.67    278.45 o 
   3  11  15      567.72      783.53    211.99 o 
   5  11  15     8230.93     9164.66   1115.31 o 
   7  11  15    10717.72    11918.58   1260.58 o 
   9  11  15     2615.21     1341.47    357.28 o 
  11  11  15      775.96      404.31    293.41 o 
 -16  12  15      803.27     1175.00    527.55 o 
 -14  12  15      395.71      295.00    283.99 o 
 -12  12  15    37959.30    40543.39   3324.59 o 
 -10  12  15     2868.01     3401.08    457.30 o 
  -8  12  15       31.28      116.86    153.42 o 
  -6  12  15    40286.81    35782.49   4725.48 o 
  -4  12  15    13844.07    14560.08   3752.80 o 
  -2  12  15     3676.24     4304.02    820.44 o 
   0  12  15    22903.48    22944.66   2041.69 o 
   2  12  15        5.42      212.36    246.51 o 
   4  12  15     1398.47     1605.48    267.26 o 
   6  12  15    23576.08    25884.43   1786.10 o 
   8  12  15     4438.67     4054.35    374.99 o 
  10  12  15     5335.05     4801.64    536.34 o 
 -15  13  15      923.83     1298.32    513.85 o 
 -13  13  15     2696.19     3531.50    474.60 o 
 -11  13  15    49103.20    41553.04   4961.31 o 
  -9  13  15     2075.40     1634.00    503.02 o 
  -7  13  15    11213.83    10008.43   1427.23 o 
  -5  13  15      106.91     -197.33    204.13 o 
  -3  13  15      593.12      879.85    280.96 o 
  -1  13  15     1932.69     2462.12    465.89 o 
   1  13  15     4890.15     6374.62   1200.69 o 
   3  13  15     2355.08     2245.49    388.32 o 
   5  13  15      574.67      528.89    218.64 o 
   7  13  15    30984.72    36163.96   3348.28 o 
   9  13  15    10408.79    11328.20    758.13 o 
 -14  14  15        2.86      472.74    503.57 o 
 -12  14  15     4240.26     3953.27    893.04 o 
 -10  14  15      111.24      291.66    209.19 o 
  -8  14  15       29.61      187.92    186.08 o 
  -6  14  15      102.94     -219.18    219.18 o 
  -4  14  15    29605.72    27322.36   4479.03 o 
  -2  14  15      128.69      216.17    228.81 o 
   0  14  15    54885.18    54970.18   7329.17 o 
   2  14  15    16109.72    16419.78   2055.39 o 
   4  14  15     1430.47     1264.43    272.37 o 
   6  14  15       28.48     -181.90    181.90 o 
   8  14  15    22304.18    23520.71   1038.35 o 
 -11  15  15      103.16     -239.11    239.11 o 
  -9  15  15      307.45      249.91    172.18 o 
  -7  15  15     1798.81     2057.98    507.00 o 
  -5  15  15    26436.27    25841.22   3528.42 o 
  -3  15  15     9871.11    11805.69   2161.58 o 
  -1  15  15      743.83      515.68    277.48 o 
   1  15  15      293.22      373.60    381.96 o 
   3  15  15     1497.03     1997.20    403.18 o 
   5  15  15     6486.20     6903.66    485.68 o 
   7  15  15      588.34      309.81    252.84 o 
 -10  16  15      426.20      768.72    361.98 o 
  -8  16  15       17.75      -49.18    259.26 o 
  -6  16  15      987.33      783.49    244.56 o 
  -4  16  15    17808.82    19894.25   4232.39 o 
  -2  16  15     9027.67     9922.09   1404.52 o 
   0  16  15     5850.44     5750.73    547.16 o 
   2  16  15    18812.45    18838.68   1598.06 o 
   4  16  15      319.84     -210.59    210.59 o 
  -5  17  15        9.90      379.25    299.73 o 
  -3  17  15      171.36      371.62    230.31 o 
  -1  17  15     2768.42     2730.27    521.61 o 
   1  17  15     5558.70     6091.00    772.67 o 
 -20   0  16    33685.01    35770.61   1764.21 o 
 -18   0  16     9457.35    10461.93    945.48 o 
 -16   0  16      272.20      294.61    345.99 o 
 -14   0  16    46872.34    49692.45   1678.57 o 
 -12   0  16    54040.21    52661.42   3548.97 o 
 -10   0  16   132710.72   132971.28   4441.36 o 
  -8   0  16    66767.86    67592.89   1124.11 o 
  -6   0  16    52463.64    55208.85   1219.53 o 
  -4   0  16   517596.63   523126.63  14031.46 o 
  -2   0  16    63735.73    54598.56   5128.15 o 
   0   0  16   106587.95   104296.41   4278.79 o 
   2   0  16     8989.29     8247.98    313.79 o 
   4   0  16    63855.74    63895.76   1417.18 o 
   6   0  16    12874.52    12889.51    429.06 o 
   8   0  16   118324.80   117617.27   2426.89 o 
  10   0  16     8241.86     8676.52   1142.45 o 
  12   0  16    10034.59    10169.01    613.62 o 
  14   0  16     1230.94     2295.77    398.89 o 
  16   0  16      273.58      815.30    500.14 o 
 -21   1  16     1064.39     1999.65    480.46 o 
 -19   1  16     2092.97     1932.54    398.46 o 
 -17   1  16    13383.43    13657.92    745.44 o 
 -15   1  16     5344.27     7554.20    899.23 o 
 -13   1  16     3901.90     3959.27    296.64 o 
 -11   1  16   101237.66   105978.47   2334.79 o 
  -9   1  16   329480.28   335533.41   8956.46 o 
  -7   1  16    51817.02    52487.78    827.71 o 
  -5   1  16     1499.15     1640.66    274.91 o 
  -3   1  16    19357.89    18545.80    417.32 o 
  -1   1  16    23859.04    24048.91    732.67 o 
   1   1  16     2501.43     2701.57    133.19 o 
   3   1  16    29816.89    27124.62    430.49 o 
   5   1  16      509.98      710.13    103.20 o 
   7   1  16    11741.11    12383.35    373.81 o 
   9   1  16    27869.85    29825.51    554.78 o 
  11   1  16     8109.64     8831.79    434.13 o 
  13   1  16      321.58      279.17    204.35 o 
  15   1  16       63.15     -218.52    218.52 o 
 -20   2  16      151.60      -65.29    320.95 o 
 -18   2  16     5625.15     4695.18    508.41 o 
 -16   2  16     8084.30     9630.47    770.77 o 
 -14   2  16      858.38     1202.30    892.38 o 
 -12   2  16    29846.11    29829.52    953.34 o 
 -10   2  16    45219.25    46936.77   1912.04 o 
  -8   2  16    30044.64    30211.29    639.61 o 
  -6   2  16     8398.26     8050.95    298.38 o 
  -4   2  16    23661.26    23020.49    766.89 o 
  -2   2  16      331.69      423.08    101.88 o 
   0   2  16    11960.42    10421.03    385.36 o 
   2   2  16   100558.02   100338.72   1671.22 o 
   4   2  16    18495.24    20037.95    488.45 o 
   6   2  16     6560.26     7150.22    240.15 o 
   8   2  16     4738.05     4354.46    259.71 o 
  10   2  16     1993.17     2081.44    360.60 o 
  12   2  16     6097.42     7072.85    452.53 o 
  14   2  16     4085.60     3634.26    385.91 o 
 -21   3  16      866.94      632.36    398.33 o 
 -19   3  16     8565.26     7676.67    947.19 o 
 -17   3  16     9195.74    10000.24    664.65 o 
 -15   3  16    19797.46    19230.35    834.15 o 
 -13   3  16    26921.46    26138.92    658.67 o 
 -11   3  16    37131.70    38226.64    899.85 o 
  -9   3  16   126877.59   126224.13   2343.98 o 
  -7   3  16      707.97     1030.70    156.55 o 
  -5   3  16      717.29      878.07    219.85 o 
  -3   3  16    16851.54    17084.84    490.24 o 
  -1   3  16     2191.56     2460.75    120.87 o 
   1   3  16    11440.41    10287.27    271.98 o 
   3   3  16    82668.30    77740.76   1948.94 o 
   5   3  16      340.93      489.69    121.39 o 
   7   3  16     5623.94     6553.59    398.53 o 
   9   3  16    12195.35    13856.77    718.62 o 
  11   3  16      204.56      390.85    249.10 o 
  13   3  16    10823.59    10968.42    689.58 o 
  15   3  16    34750.09    36574.64   2856.99 o 
 -20   4  16     2821.20     2244.03    472.18 o 
 -18   4  16       71.86       17.70    423.07 o 
 -16   4  16    10320.51    11539.58    684.27 o 
 -14   4  16       98.70     -227.75    423.07 o 
 -12   4  16    12455.76    13067.64    478.90 o 
 -10   4  16     5700.74     5067.46    329.89 o 
  -8   4  16      372.18      430.95    162.37 o 
  -6   4  16     8899.84     7733.67    352.24 o 
  -4   4  16      437.70     1333.71    217.06 o 
  -2   4  16      942.42      917.90    114.36 o 
   0   4  16      136.80      385.95    100.31 o 
   2   4  16     5848.45     6080.85    389.04 o 
   4   4  16      846.15      737.99    288.71 o 
   6   4  16    14991.26    15014.63    612.85 o 
   8   4  16       48.17      -17.93    145.53 o 
  10   4  16     1151.74     1391.14    573.80 o 
  12   4  16     8734.68     7821.40    967.75 o 
  14   4  16    14933.95    15502.91    837.57 o 
 -21   5  16     2291.72     2571.43    499.85 o 
 -19   5  16    31460.31    32258.53   1382.25 o 
 -17   5  16     4075.34     4485.56    918.07 o 
 -15   5  16    11606.83    11256.25   1277.77 o 
 -13   5  16     3336.00     2453.12    393.30 o 
 -11   5  16      680.70      919.47    189.38 o 
  -9   5  16     2680.63     3082.71    256.95 o 
  -7   5  16    15504.84    15025.97    639.74 o 
  -5   5  16    37472.50    37712.13   1594.88 o 
  -3   5  16    54644.00    52906.27   5070.58 o 
  -1   5  16   153252.88   138385.84   3975.79 o 
   1   5  16    86173.21    81584.18   6404.31 o 
   3   5  16    18593.53    15573.43    574.19 o 
   5   5  16     9009.26     8549.47    514.11 o 
   7   5  16      886.07     1034.40    199.08 o 
   9   5  16     7067.20     6486.73    478.47 o 
  11   5  16    20445.04    20626.72   1190.41 o 
  13   5  16      163.10      261.68    278.46 o 
  15   5  16    16723.76    17276.50   2207.83 o 
 -20   6  16      342.00      146.79    334.06 o 
 -18   6  16        1.73     -240.50    265.17 o 
 -16   6  16      579.62      115.63    311.73 o 
 -14   6  16    32069.74    34358.81   2276.34 o 
 -12   6  16    68346.89    69477.16   1817.10 o 
 -10   6  16    16407.10    16651.29    542.41 o 
  -8   6  16    28485.18    29819.80    986.79 o 
  -6   6  16    71920.48    76839.12   1800.95 o 
  -4   6  16    36251.74    35094.18   3475.57 o 
  -2   6  16    29537.41    27155.02   2271.01 o 
   0   6  16    33362.07    34237.52   2726.27 o 
   2   6  16    17930.40    16865.42   1228.33 o 
   4   6  16        0.44      371.93    144.76 o 
   6   6  16    26275.66    27147.47   1837.90 o 
   8   6  16     3445.10     3619.88    310.62 o 
  10   6  16     5357.65     5650.83    501.36 o 
  12   6  16        0.12      -64.57    257.56 o 
  14   6  16     1020.10      994.58    517.27 o 
 -19   7  16     1444.97     2530.55    645.73 o 
 -17   7  16     3109.79     3477.80    470.76 o 
 -15   7  16     5467.62     5622.48    642.31 o 
 -13   7  16    75717.11    78514.91   2358.73 o 
 -11   7  16     7792.47     8472.05    428.70 o 
  -9   7  16      694.72      571.66    173.89 o 
  -7   7  16    10979.36    11889.68    439.63 o 
  -5   7  16     1129.70     1203.74    164.65 o 
  -3   7  16      227.00      464.35    155.84 o 
  -1   7  16    36137.70    33681.77   4984.32 o 
   1   7  16     4154.54     3924.64    278.17 o 
   3   7  16    45037.05    43127.07   3997.17 o 
   5   7  16   148225.09   143623.11  10536.05 o 
   7   7  16     3794.24     4022.73    400.73 o 
   9   7  16     5377.86     4814.01    477.88 o 
  11   7  16     1596.00     1270.40    348.18 o 
  13   7  16       16.49       45.81    284.83 o 
 -18   8  16    17826.75    20002.29   1096.21 o 
 -16   8  16        2.80     -257.02    257.02 o 
 -14   8  16    39864.11    45539.94   1299.01 o 
 -12   8  16    77144.04    81656.98   4051.65 o 
 -10   8  16     5009.56     5629.97    366.22 o 
  -8   8  16     4259.93     5530.10    356.66 o 
  -6   8  16      645.06     1573.57    188.16 o 
  -4   8  16    86104.08    78640.19   9108.89 o 
  -2   8  16     5626.52     5147.91    755.36 o 
   0   8  16    10846.58    11422.57   1216.11 o 
   2   8  16     2921.92     2460.71    243.46 o 
   4   8  16    61510.00    61164.19   4946.16 o 
   6   8  16    62711.92    62258.34   4483.01 o 
   8   8  16     4689.55     5283.61    487.99 o 
  10   8  16      453.43      673.84    282.28 o 
  12   8  16      429.14      336.99    311.10 o 
 -19   9  16    14904.59    17310.48   1728.24 o 
 -17   9  16    30581.75    32230.81   3312.60 o 
 -15   9  16      253.62      -88.76    268.35 o 
 -13   9  16    13853.50    15072.71    615.23 o 
 -11   9  16     8279.65     8114.07    518.68 o 
  -9   9  16    46505.39    52156.26   1218.42 o 
  -7   9  16    37579.34    37463.48   4351.16 o 
  -5   9  16        8.58        8.49    134.85 o 
  -3   9  16    10566.18    11230.47   1831.01 o 
  -1   9  16    36477.87    35383.39   4283.77 o 
   1   9  16    39865.49    38749.09   4789.06 o 
   3   9  16    20125.41    19711.68   1713.49 o 
   5   9  16    30499.23    33693.60   2034.48 o 
   7   9  16     5634.77     6146.16    701.79 o 
   9   9  16     1447.10     1511.89    338.88 o 
  11   9  16      309.03      881.50    467.60 o 
  13   9  16      197.20     -273.04    273.04 o 
 -18  10  16    37361.73    41404.19   2519.56 o 
 -16  10  16     1565.42     1476.17    386.46 o 
 -14  10  16     8725.47     8930.90    518.53 o 
 -12  10  16      185.39      -14.11    657.72 o 
 -10  10  16      267.93      553.72    262.61 o 
  -8  10  16    80592.87    68946.85   8359.17 o 
  -6  10  16   217353.78   180528.17  28072.82 o 
  -4  10  16     2292.57     1407.88    288.24 o 
  -2  10  16     2065.55     2206.92    326.77 o 
   0  10  16      675.82      890.08    254.10 o 
   2  10  16     2098.53     2284.95    270.55 o 
   4  10  16       18.54      716.21    213.91 o 
   6  10  16     8748.76     9070.11    563.35 o 
   8  10  16      944.33     1229.93    262.45 o 
  10  10  16     2589.56     2689.85    425.68 o 
  12  10  16    19502.87    18115.63   1370.26 o 
 -17  11  16      326.92      319.66    346.16 o 
 -15  11  16      793.23      544.68    441.91 o 
 -13  11  16    13936.84    14721.77    779.94 o 
 -11  11  16    10019.62    10015.92    876.97 o 
  -9  11  16     7651.05     6411.02    912.75 o 
  -7  11  16     4652.88     4042.68    348.00 o 
  -5  11  16    24531.14    22138.19   3664.52 o 
  -3  11  16     2360.43     3369.75   1344.57 o 
  -1  11  16     1999.17     1687.76    443.62 o 
   1  11  16     9314.84     9153.65    827.29 o 
   3  11  16    13122.19    11488.42    783.73 o 
   5  11  16    65211.80    65444.27   5094.26 o 
   7  11  16    25993.31    30058.48   2656.08 o 
   9  11  16     4843.72     4278.37    490.48 o 
  11  11  16     1872.41     2015.82    428.11 o 
 -16  12  16     8019.70     8779.94    979.74 o 
 -14  12  16      964.51      921.33    350.02 o 
 -12  12  16    18780.65    21301.51    933.61 o 
 -10  12  16     2138.30     2254.71    253.51 o 
  -8  12  16     1267.72     1206.56    247.58 o 
  -6  12  16     3959.14     3651.57    460.20 o 
  -4  12  16     1547.30     1751.56    481.30 o 
  -2  12  16     4450.14     4138.44    428.66 o 
   0  12  16    14283.56    14560.26    957.47 o 
   2  12  16     1940.48     1926.13    345.32 o 
   4  12  16     6754.06     6551.99    582.67 o 
   6  12  16    11793.41    14557.34   1085.61 o 
   8  12  16     4021.20     3725.34    390.41 o 
  10  12  16      877.75      817.73    342.70 o 
 -15  13  16      220.67      530.98    472.74 o 
 -13  13  16     3447.09     3224.14    459.73 o 
 -11  13  16     2040.31     2412.81    510.03 o 
  -9  13  16     2226.94     2017.03    289.44 o 
  -7  13  16      604.81      694.77    227.19 o 
  -5  13  16      103.99      261.02    311.73 o 
  -3  13  16     6865.70     5471.79    998.58 o 
  -1  13  16    20446.47    19308.71   2793.62 o 
   1  13  16    48490.81    50087.47   8949.50 o 
   3  13  16    15984.54    14237.55    884.27 o 
   5  13  16    13863.58    13232.73   1121.65 o 
   7  13  16     1264.93     1466.84    306.70 o 
   9  13  16    14734.05    13851.45    826.77 o 
 -12  14  16     3384.56     2861.91    565.56 o 
 -10  14  16     1456.07     1427.12    326.53 o 
  -8  14  16     7448.42     6248.06    947.04 o 
  -6  14  16     1885.21     2025.72    386.79 o 
  -4  14  16    19270.10    18200.86   1825.87 o 
  -2  14  16     2048.59     1926.95    360.18 o 
   0  14  16     1226.99     1177.81    336.53 o 
   2  14  16     1412.62     1919.51    377.33 o 
   4  14  16    21400.93    21753.54   1573.84 o 
   6  14  16     3637.04     3469.43    383.78 o 
 -11  15  16      675.78      578.20    210.40 o 
  -9  15  16     8009.49     6512.94   1057.92 o 
  -7  15  16     3083.06     3149.89   1020.84 o 
  -5  15  16    12364.61    12606.38   1938.92 o 
  -3  15  16    10698.06    11797.42   2199.27 o 
  -1  15  16      826.05      326.06    247.72 o 
   1  15  16     2987.04     3244.68    446.28 o 
   3  15  16     7007.79     6965.90    815.30 o 
   5  15  16        1.53      158.13    225.51 o 
  -8  16  16     4341.12     4432.72    706.49 o 
  -6  16  16     1296.84     1688.72    573.80 o 
  -4  16  16     2556.10     2824.55    775.91 o 
  -2  16  16     2699.96     3220.94    446.73 o 
   0  16  16     1039.04      916.46    346.11 o 
   2  16  16    22479.53    26677.80   3394.82 o 
  -3  17  16       44.90      306.82    220.03 o 
 -21   1  17    69249.37    73920.66   1826.41 o 
 -19   1  17        6.22      260.02    277.02 o 
 -17   1  17    16528.63    19218.67    880.50 o 
 -15   1  17    61750.62    66814.48   3050.54 o 
 -13   1  17    20005.00    19831.02    487.57 o 
 -11   1  17      445.64     1090.59    206.68 o 
  -9   1  17    46571.71    47030.31   1275.18 o 
  -7   1  17    18127.60    19904.64    453.93 o 
  -5   1  17   117802.62   112433.45   1656.90 o 
  -3   1  17   184613.80   171258.50   1240.46 o 
  -1   1  17    26093.12    23662.65    756.80 o 
   1   1  17     9966.08    10439.02    260.37 o 
   3   1  17    66255.85    63494.22    735.50 o 
   5   1  17     9383.15    10434.30    518.29 o 
   7   1  17    87734.70    87337.17   1178.11 o 
   9   1  17    74840.50    76967.34   1052.00 o 
  11   1  17    22178.00    22652.97    862.32 o 
  13   1  17     1068.90     1366.79    354.45 o 
  15   1  17     4416.50     4757.56    444.29 o 
 -20   2  17     4631.74     5060.66    875.25 o 
 -18   2  17    11238.56    12196.34    738.69 o 
 -16   2  17    53866.37    58809.00   1400.08 o 
 -14   2  17    30531.82    34032.16   1021.00 o 
 -12   2  17       19.21       26.27    115.95 o 
 -10   2  17    78460.15    80022.87   1646.02 o 
  -8   2  17    57803.13    55328.35   1164.43 o 
  -6   2  17     1244.72     1250.42    155.21 o 
  -4   2  17     1252.96     1504.22    295.68 o 
  -2   2  17     2865.18     3146.15    180.73 o 
   0   2  17      865.35      697.54    140.24 o 
   2   2  17    42680.40    40374.81    660.60 o 
   4   2  17     9111.09     8443.56    280.10 o 
   6   2  17     7754.51     7907.07    263.77 o 
   8   2  17    27595.77    28256.82    697.67 o 
  10   2  17     5419.57     5777.81    769.19 o 
  12   2  17     1839.01     2420.80    304.53 o 
  14   2  17      236.77      577.34    262.64 o 
 -21   3  17     1276.32     1147.57    418.03 o 
 -19   3  17     4679.44     4267.24    522.14 o 
 -17   3  17    12210.29    15816.13    822.35 o 
 -15   3  17     6650.96     7119.16    566.32 o 
 -13   3  17    16956.90    18773.16    587.14 o 
 -11   3  17     1039.55     1222.96    165.10 o 
  -9   3  17    11223.08    12590.08    391.83 o 
  -7   3  17    44689.43    48738.07   1357.66 o 
  -5   3  17    37503.10    38875.61    833.64 o 
  -3   3  17    31609.78    28833.09   1802.29 o 
  -1   3  17    50732.41    49962.55   1185.11 o 
   1   3  17    70690.54    68418.23   1618.05 o 
   3   3  17    93444.88    89450.08   1732.65 o 
   5   3  17    15625.41    16719.29    864.79 o 
   7   3  17     4165.56     4849.03    324.23 o 
   9   3  17       74.45      213.23    166.04 o 
  11   3  17     2977.04     3121.80    399.46 o 
  13   3  17     1408.36     1769.80    374.10 o 
  15   3  17      790.07     1322.41    390.25 o 
 -20   4  17      668.43      804.04    484.73 o 
 -18   4  17      726.91      366.54    474.45 o 
 -16   4  17      723.26     1245.68    347.59 o 
 -14   4  17     1702.90     1618.56    331.83 o 
 -12   4  17    42425.40    41689.82    829.25 o 
 -10   4  17    20166.33    21361.65    589.76 o 
  -8   4  17     4847.02     5342.72    325.32 o 
  -6   4  17    12050.93    12064.48    370.44 o 
  -4   4  17   132129.52   128408.99   7153.36 o 
  -2   4  17    18582.30    16137.22    518.14 o 
   0   4  17     4463.58     4210.62    214.70 o 
   2   4  17    49554.12    46709.63   1343.91 o 
   4   4  17     6193.89     6043.68    556.52 o 
   6   4  17     1750.01     1993.61    237.18 o 
   8   4  17     4230.19     4335.51    325.75 o 
  10   4  17    28297.94    28821.99    970.90 o 
  12   4  17     4382.00     4226.24    532.69 o 
  14   4  17    37927.88    40484.37   2272.92 o 
 -19   5  17     5361.08     5278.18    559.54 o 
 -17   5  17    24443.20    23370.39    958.64 o 
 -15   5  17    10656.23    12008.81   1084.22 o 
 -13   5  17     6250.68     5061.95    362.59 o 
 -11   5  17     3057.35     2816.66    260.96 o 
  -9   5  17     3471.50     3576.20    276.18 o 
  -7   5  17      218.18       52.68    147.46 o 
  -5   5  17     4522.00     5774.90    326.98 o 
  -3   5  17      779.43      875.86    145.28 o 
  -1   5  17      791.47     1163.68    153.71 o 
   1   5  17    26154.17    26199.08   1621.26 o 
   3   5  17    54517.26    51762.46   3032.13 o 
   5   5  17    27779.82    27007.25   1177.91 o 
   7   5  17    19863.47    19440.12   1017.26 o 
   9   5  17      345.23      322.54    289.47 o 
  11   5  17     3921.19     3952.36    452.89 o 
  13   5  17     4723.26     4768.03    516.68 o 
 -20   6  17     2401.50     2585.58    470.76 o 
 -18   6  17     1075.48     1352.01    376.52 o 
 -16   6  17      366.25      505.05    278.99 o 
 -14   6  17     3590.00     3308.46    387.74 o 
 -12   6  17     4695.72     4340.20    341.66 o 
 -10   6  17     1111.64      562.31    183.48 o 
  -8   6  17     4400.05     4358.69    302.52 o 
  -6   6  17    14367.18    16246.10    597.91 o 
  -4   6  17    36953.22    36218.44   4006.03 o 
  -2   6  17    10094.00    10145.98    949.35 o 
   0   6  17    18914.26    17507.06   1658.94 o 
   2   6  17     1756.54     1907.18    213.30 o 
   4   6  17    25136.17    24956.13   2038.03 o 
   6   6  17     3644.82     3227.22    296.80 o 
   8   6  17     2526.08     2502.14    337.17 o 
  10   6  17     6215.45     5734.69    514.39 o 
  12   6  17     3986.29     2807.35    432.33 o 
  14   6  17      300.03      392.15    318.36 o 
 -19   7  17      448.62      810.52    398.33 o 
 -17   7  17    11302.26     9645.63    936.91 o 
 -15   7  17      381.01      467.56    282.19 o 
 -13   7  17    69662.95    72697.22   2510.67 o 
 -11   7  17     3379.41     3398.83    300.16 o 
  -9   7  17     3432.24     3168.43    271.03 o 
  -7   7  17    15538.90    15421.07    495.91 o 
  -5   7  17    19218.60    16209.94   2434.36 o 
  -3   7  17       15.86      619.63    317.42 o 
  -1   7  17    36108.23    36240.51   6508.73 o 
   1   7  17     2147.42     2569.66    240.25 o 
   3   7  17     1331.11     2262.02    696.26 o 
   5   7  17    50607.50    51759.52   3868.74 o 
   7   7  17      648.71      496.61    214.81 o 
   9   7  17     3468.35     2724.24    382.63 o 
  11   7  17     2325.86     2359.27    500.14 o 
  13   7  17      700.61      502.51    340.30 o 
 -18   8  17    26731.74    30475.45   2536.69 o 
 -16   8  17    10673.86    11461.27   1039.68 o 
 -14   8  17        8.92      -24.97    190.05 o 
 -12   8  17     1894.42     2534.05    298.02 o 
 -10   8  17     2946.96     2920.30    285.47 o 
  -8   8  17    36512.81    41028.07   1437.45 o 
  -6   8  17    23559.56    20054.47   2729.30 o 
  -4   8  17     3027.64     3599.92   1069.75 o 
  -2   8  17     8831.86     9059.35   1378.82 o 
   0   8  17    61795.27    60542.75   4502.55 o 
   2   8  17       15.59     -121.24    140.33 o 
   4   8  17    80332.94    77846.20   7850.28 o 
   6   8  17    19501.49    20172.09   1131.66 o 
   8   8  17       91.00      189.19    196.88 o 
  10   8  17      264.14      469.19    277.02 o 
  12   8  17     1362.17     1491.48    412.36 o 
 -17   9  17     2959.03     2570.47    451.40 o 
 -15   9  17    21653.46    24192.88    959.93 o 
 -13   9  17      417.22      805.77    247.39 o 
 -11   9  17        3.02      -47.64    217.93 o 
  -9   9  17    23871.77    23529.71   1255.50 o 
  -7   9  17   290119.63   238910.52  33010.05 o 
  -5   9  17    40137.45    34649.46   5210.14 o 
  -3   9  17     1956.54     1435.18    287.16 o 
  -1   9  17    18749.81    19618.78   2048.54 o 
   1   9  17       74.26      108.77    165.32 o 
   3   9  17     5419.44     6460.55    845.33 o 
   5   9  17    18684.65    20858.96   1803.85 o 
   7   9  17        6.97     -109.86    177.70 o 
   9   9  17     1766.28     1713.83    357.73 o 
  11   9  17    63014.24    61076.48   1673.43 o 
 -18  10  17      458.71     1493.58    644.02 o 
 -16  10  17    12149.00    14319.86   1776.20 o 
 -14  10  17     6633.58     7141.90    470.80 o 
 -12  10  17    21903.05    24026.48    926.47 o 
 -10  10  17      774.87     1236.29    306.36 o 
  -8  10  17     4293.94     5130.19   1011.15 o 
  -6  10  17     1466.68     2075.86    596.67 o 
  -4  10  17     1500.02     1113.06    288.74 o 
  -2  10  17    21838.75    23878.62   4324.88 o 
   0  10  17       68.44      230.63    223.44 o 
   2  10  17       28.93      112.73    175.75 o 
   4  10  17     1380.53     1844.12    270.16 o 
   6  10  17    27266.76    27865.26   1519.83 o 
   8  10  17     2242.79     3588.64    400.02 o 
  10  10  17     1787.09     2856.17    461.40 o 
 -17  11  17     2604.55     2812.46    722.81 o 
 -15  11  17     2707.91     1973.17    592.64 o 
 -13  11  17     4279.97     5379.50    530.47 o 
 -11  11  17      310.31     -232.17    232.17 o 
  -9  11  17      160.76       56.40    142.28 o 
  -7  11  17    42141.12    35687.82   5992.63 o 
  -5  11  17    15047.95    12883.73   1897.44 o 
  -3  11  17     3809.20     3597.19   1313.74 o 
  -1  11  17    13551.80    14836.33   2034.83 o 
   1  11  17     1436.84      989.75    296.51 o 
   3  11  17     3840.68     3477.03    588.62 o 
   5  11  17    13418.79    14117.16   1347.62 o 
   7  11  17     3315.02     4228.11    438.64 o 
   9  11  17     1033.69     1046.18    326.90 o 
 -16  12  17      127.87      438.48    472.74 o 
 -14  12  17        0.96      456.77    322.55 o 
 -12  12  17     9784.19    12467.92    766.01 o 
 -10  12  17     3913.06     3284.67    346.55 o 
  -8  12  17      789.53      610.15    201.77 o 
  -6  12  17    10338.84     9613.54   1704.77 o 
  -4  12  17     4514.54     3915.32    428.68 o 
  -2  12  17    38973.52    34797.14   5153.89 o 
   0  12  17      702.32      558.43    301.74 o 
   2  12  17      210.73      471.57    208.64 o 
   4  12  17    21083.64    20734.77   1749.55 o 
   6  12  17    35565.47    41342.40   2807.03 o 
   8  12  17      154.39       83.93    224.59 o 
 -13  13  17     6438.14     6976.00    608.92 o 
 -11  13  17       70.48      175.70    201.71 o 
  -9  13  17    34477.07    28216.27   4977.64 o 
  -7  13  17    38895.08    31391.89   3417.69 o 
  -5  13  17     8027.74     6722.66    837.57 o 
  -3  13  17      147.06       -6.98    214.74 o 
  -1  13  17     3635.46     4492.55    782.76 o 
   1  13  17     1028.74     1361.77    341.67 o 
   3  13  17     1010.76     1052.73    269.34 o 
   5  13  17     2786.88     3465.07    475.18 o 
   7  13  17     7616.11     6554.83    500.17 o 
 -12  14  17        3.08      147.88    201.94 o 
 -10  14  17      908.53      804.47    242.44 o 
  -8  14  17      473.06      337.30    214.68 o 
  -6  14  17     3051.52     1739.97    382.77 o 
  -4  14  17     4382.37     4367.74   1222.96 o 
  -2  14  17     4162.87     3143.39    549.82 o 
   0  14  17     6935.41     6537.52   1205.83 o 
   2  14  17       54.15      -79.48    229.38 o 
   4  14  17      170.70      428.18    228.83 o 
   6  14  17     1730.70     2910.29    372.59 o 
 -11  15  17     2518.71     2058.64    326.87 o 
  -9  15  17     1564.06     1434.24    302.89 o 
  -7  15  17    11760.81    10743.54   2863.84 o 
  -5  15  17      993.12      854.25    325.63 o 
  -3  15  17      974.49      667.91    409.36 o 
  -1  15  17     2288.88     2154.35    393.12 o 
   1  15  17     4674.59     4968.77    784.47 o 
   3  15  17     1948.87     1421.19    311.63 o 
   5  15  17     4666.10     4860.23    617.87 o 
  -8  16  17     4852.25     4163.21   1274.34 o 
  -6  16  17      826.90      562.66    321.92 o 
  -4  16  17       42.12       96.59    287.42 o 
  -2  16  17      575.79      576.93    315.77 o 
   0  16  17     5383.78     5650.48    569.34 o 
   2  16  17     9510.88    10711.15   2057.10 o 
 -20   0  18        0.50     -154.15    459.04 o 
 -18   0  18     5794.02     8005.74    866.69 o 
 -16   0  18    36656.66    39206.54   1651.16 o 
 -14   0  18     8689.48     7139.05    757.07 o 
 -12   0  18     1598.09     1969.55    400.80 o 
 -10   0  18    74820.32    77477.78   1822.44 o 
  -8   0  18      105.13     2877.54    397.38 o 
  -6   0  18    94076.94    92935.21   1362.27 o 
  -4   0  18   631166.31   641076.81   6799.90 o 
  -2   0  18     5229.14     4444.83    694.81 o 
   0   0  18    90101.55    87349.14   8384.27 o 
   2   0  18     1939.26     2421.87    333.45 o 
   4   0  18    38751.76    38599.04    785.36 o 
   6   0  18    97279.21    98198.15   1423.96 o 
   8   0  18   370606.78   379518.91   5072.69 o 
  10   0  18    20675.72    22772.23    838.10 o 
  12   0  18     3298.18     3698.95    561.81 o 
  14   0  18    53368.41    53138.64   2058.81 o 
 -21   1  18     2352.95     2030.57    489.15 o 
 -19   1  18      341.27       54.28    296.51 o 
 -17   1  18    30744.27    30740.23   1091.07 o 
 -15   1  18    26384.70    31569.91   1044.97 o 
 -13   1  18     1005.45     1019.34    172.55 o 
 -11   1  18     4297.49     4454.03    263.67 o 
  -9   1  18    31709.53    33506.43    701.62 o 
  -7   1  18      249.00      278.92    120.37 o 
  -5   1  18    50587.99    49519.20    921.09 o 
  -3   1  18    20887.13    20971.04   1130.20 o 
  -1   1  18     8246.28     6938.26    260.89 o 
   1   1  18     4402.38     5102.92    217.61 o 
   3   1  18      293.17      478.91    110.82 o 
   5   1  18    10110.78    10307.92    289.67 o 
   7   1  18    42916.51    45283.23    855.11 o 
   9   1  18    26821.15    27648.36    711.84 o 
  11   1  18     3189.78     4129.17    361.06 o 
  13   1  18    15445.20    16069.42    669.79 o 
 -20   2  18     3893.75     4387.24    808.45 o 
 -18   2  18       48.96      450.06    597.78 o 
 -16   2  18    43359.19    49317.24   1322.57 o 
 -14   2  18     4056.76     3447.68    409.36 o 
 -12   2  18      984.57      675.34    158.14 o 
 -10   2  18    68737.30    73708.18   1781.50 o 
  -8   2  18     4445.07     4763.13    269.54 o 
  -6   2  18    35367.29    33455.34   1029.94 o 
  -4   2  18     9864.12    10355.39    384.78 o 
  -2   2  18    15888.91    14286.40    449.90 o 
   0   2  18     6955.90     6937.22    558.73 o 
   2   2  18   113544.33   114869.57   2545.67 o 
   4   2  18     2654.51     2715.91    375.39 o 
   6   2  18      430.83      322.92    113.90 o 
   8   2  18    41898.80    42689.31    862.32 o 
  10   2  18      424.20      406.23    196.75 o 
  12   2  18      225.01      475.76    226.04 o 
  14   2  18    13201.31    13602.72   1017.42 o 
 -21   3  18     2800.95     2611.84    493.86 o 
 -19   3  18    10332.92    11089.55    766.43 o 
 -17   3  18      420.03      940.04    351.04 o 
 -15   3  18     6470.49     6789.97    580.65 o 
 -13   3  18    18206.01    19764.08    612.25 o 
 -11   3  18    32073.36    31759.55    612.26 o 
  -9   3  18     4237.70     4073.42    251.19 o 
  -7   3  18     9779.64    10855.86    366.13 o 
  -5   3  18    29069.21    30359.90    872.18 o 
  -3   3  18     7031.97     5714.11    245.97 o 
  -1   3  18      302.46      846.03    423.38 o 
   1   3  18     2143.42     2465.61    164.27 o 
   3   3  18    13329.39    11994.61    335.05 o 
   5   3  18    15665.75    14968.91    840.26 o 
   7   3  18    18179.95    18858.44    742.90 o 
   9   3  18      297.68      112.84    173.50 o 
  11   3  18     9783.48    11863.61    688.81 o 
  13   3  18     3049.07     3331.71    462.49 o 
 -20   4  18       16.44     -180.65    301.51 o 
 -18   4  18       24.74       18.74    323.32 o 
 -16   4  18      565.76      534.99    342.56 o 
 -14   4  18    17031.34    16503.13   1173.28 o 
 -12   4  18     4816.22     4918.23    347.09 o 
 -10   4  18     1515.61     1743.93    227.13 o 
  -8   4  18      868.11     1055.16    189.66 o 
  -6   4  18    32776.64    32541.30    594.16 o 
  -4   4  18    44710.94    41176.69   2751.78 o 
  -2   4  18    36875.61    34027.82   1398.07 o 
   0   4  18      121.35      214.83    111.25 o 
   2   4  18     9994.93    10635.51    957.35 o 
   4   4  18    19854.19    19964.02   1359.56 o 
   6   4  18    74877.75    75721.48   3919.51 o 
   8   4  18    14914.91    15419.02    587.85 o 
  10   4  18     3812.02     3002.84    435.06 o 
  12   4  18      142.12      172.41    339.14 o 
  14   4  18      659.21     1515.59    409.17 o 
 -19   5  18     2217.05     3459.80    924.92 o 
 -17   5  18     4732.64     6226.21    561.96 o 
 -15   5  18     5456.12     6492.07    533.62 o 
 -13   5  18     6752.36     6415.91    404.77 o 
 -11   5  18     4555.32     4469.23    323.30 o 
  -9   5  18    21550.96    22241.75    602.94 o 
  -7   5  18      432.15      407.86    150.01 o 
  -5   5  18     7540.87     7659.23    489.65 o 
  -3   5  18     9611.52     9019.45    884.57 o 
  -1   5  18    32936.73    31012.17   2030.64 o 
   1   5  18     5272.48     4776.11    376.08 o 
   3   5  18    17210.80    16963.79    971.34 o 
   5   5  18    18665.58    17909.10    683.85 o 
   7   5  18     2200.51     2019.84    251.05 o 
   9   5  18     8219.66     8347.63    693.69 o 
  11   5  18     4510.80     3740.23    448.74 o 
  13   5  18     1865.31     2271.03    423.72 o 
 -20   6  18      143.97      375.62    341.98 o 
 -18   6  18     4667.32     5196.90    558.34 o 
 -16   6  18    11691.07    10950.81   1109.91 o 
 -14   6  18      884.53      943.51    250.24 o 
 -12   6  18     5034.69     4808.06    392.78 o 
 -10   6  18    35902.25    37223.02    888.16 o 
  -8   6  18      347.45      371.97    162.73 o 
  -6   6  18       10.58      331.53    147.09 o 
  -4   6  18     3532.34     3601.11    282.33 o 
  -2   6  18    22687.90    20120.05   2225.57 o 
   0   6  18     1034.34     1268.56    188.38 o 
   2   6  18    21917.61    21167.92   1221.04 o 
   4   6  18     1088.68     1169.99    241.86 o 
   6   6  18      110.71      601.30    242.66 o 
   8   6  18    26550.76    26098.51   1599.98 o 
  10   6  18    18600.71    16605.55   1276.05 o 
  12   6  18     4780.75     4640.55    505.98 o 
 -19   7  18     4979.16     5594.03    589.74 o 
 -17   7  18     1305.47     1590.37    392.01 o 
 -15   7  18      620.16      552.40    282.13 o 
 -13   7  18    20722.11    24664.43    740.75 o 
 -11   7  18    13769.73    14043.66    538.95 o 
  -9   7  18     4404.58     5183.11    466.72 o 
  -7   7  18     3250.83     3337.66    277.70 o 
  -5   7  18        1.81       58.63    120.12 o 
  -3   7  18     5891.68     6362.40   1439.88 o 
  -1   7  18    12188.72    11682.60   1306.70 o 
   1   7  18     6883.07     6332.30    359.40 o 
   3   7  18     5620.23     5580.10    522.47 o 
   5   7  18     1737.73     2511.53    288.78 o 
   7   7  18      275.08      161.27    187.66 o 
   9   7  18        6.89     -216.46    216.46 o 
  11   7  18     1041.65     1552.93    386.74 o 
  13   7  18     1092.37      404.16    349.51 o 
 -18   8  18    10217.22    12051.34   1104.77 o 
 -16   8  18    13295.55    15649.02   1157.87 o 
 -14   8  18     3919.92     3785.80    361.84 o 
 -12   8  18    12161.74    13288.43    562.58 o 
 -10   8  18    16515.19    16573.26    908.37 o 
  -8   8  18    30557.41    31896.17    987.98 o 
  -6   8  18    26187.13    21977.12   2852.23 o 
  -4   8  18     1163.76     1348.00    213.96 o 
  -2   8  18    30995.82    29535.42   4931.22 o 
   0   8  18    32762.12    29366.68   3273.00 o 
   2   8  18      202.71      504.00    297.03 o 
   4   8  18    53910.85    50447.68   3998.78 o 
   6   8  18    11367.66    12213.91   1000.76 o 
   8   8  18    17658.30    18496.57   1420.63 o 
  10   8  18     2470.95     2560.13    417.96 o 
  12   8  18     3906.77     3758.01    827.29 o 
 -17   9  18     4335.56     4560.52    733.09 o 
 -15   9  18      327.42      219.72    291.63 o 
 -13   9  18      277.36     1005.65    261.37 o 
 -11   9  18     6391.50     6922.56    561.91 o 
  -9   9  18    15362.67    14803.28   1450.76 o 
  -7   9  18     5296.32     4495.35    372.62 o 
  -5   9  18     9432.24     8492.28   1082.79 o 
  -3   9  18    12149.95    11781.11   2134.18 o 
  -1   9  18    65642.38    62448.13   7473.05 o 
   1   9  18    16920.28    15831.73   1602.37 o 
   3   9  18    52776.66    52988.54   5170.14 o 
   5   9  18    35603.87    38026.38   2597.10 o 
   7   9  18     1494.07     1481.38    270.76 o 
   9   9  18     5545.02     4205.51    486.59 o 
  11   9  18     1356.61     2664.28    811.88 o 
 -16  10  18     7248.86    10261.34   1642.60 o 
 -14  10  18     5920.43     5722.04    539.13 o 
 -12  10  18     1527.07     1053.03    404.23 o 
 -10  10  18     6399.27     6189.47    542.45 o 
  -8  10  18    66205.84    54739.13   8444.30 o 
  -6  10  18    94950.66    77934.12   9957.41 o 
  -4  10  18     1165.57      734.79    269.88 o 
  -2  10  18    33333.88    33453.73   4511.58 o 
   0  10  18    11455.87    11188.39   1736.80 o 
   2  10  18    18070.88    19549.35   1983.67 o 
   4  10  18      199.74      250.08    192.52 o 
   6  10  18     3199.93     3593.23    359.11 o 
   8  10  18       35.72     -162.66    184.46 o 
  10  10  18    63029.86    60098.96   1591.31 o 
 -15  11  18    10977.33    11345.75   1109.91 o 
 -13  11  18     4544.82     4624.92    518.30 o 
 -11  11  18     3904.22     3386.88    444.25 o 
  -9  11  18     5398.65     4009.48    623.69 o 
  -7  11  18    27141.85    23223.73   2782.71 o 
  -5  11  18    20910.49    20997.85   3660.31 o 
  -3  11  18    34866.40    35205.69   5338.87 o 
  -1  11  18    40756.00    40660.77   6656.03 o 
   1  11  18     9978.72    10365.23    810.48 o 
   3  11  18     4886.32     3797.06    567.96 o 
   5  11  18     8512.24    11496.33    871.19 o 
   7  11  18     4824.75     6565.82    459.96 o 
   9  11  18     5027.41     5497.44    573.33 o 
 -14  12  18    24431.90    28029.08   1086.16 o 
 -12  12  18    11497.91    13884.79   1659.73 o 
 -10  12  18     6684.39     5688.72    568.13 o 
  -8  12  18     7292.29     5247.35    689.37 o 
  -6  12  18     2526.18     1596.17    265.48 o 
  -4  12  18     6748.76     7210.47   1423.36 o 
  -2  12  18     2392.23     2347.68    472.74 o 
   0  12  18      243.47       85.26    242.66 o 
   2  12  18     4027.86     3938.22    374.35 o 
   4  12  18     5086.68     6020.30    436.96 o 
   6  12  18    18124.85    21479.82   1807.27 o 
   8  12  18      227.82      -69.11    247.85 o 
 -13  13  18     7733.86     8599.34    718.18 o 
 -11  13  18        1.50      297.43    216.22 o 
  -9  13  18       57.60      249.26    205.82 o 
  -7  13  18      780.24      726.44    237.20 o 
  -5  13  18      776.48      453.39    292.83 o 
  -3  13  18        1.29       79.36    239.80 o 
  -1  13  18      432.67      426.28    276.01 o 
   1  13  18       16.00      -50.04    227.75 o 
   3  13  18     1154.76      878.38    250.83 o 
   5  13  18      321.28      233.00    227.54 o 
   7  13  18       18.94        5.71    301.44 o 
 -12  14  18      221.57       65.62    211.23 o 
 -10  14  18      199.91       47.41    191.23 o 
  -8  14  18      524.46      391.37    208.12 o 
  -6  14  18     6135.91     5096.44    875.25 o 
  -4  14  18     3462.92     3260.06    455.64 o 
  -2  14  18     8564.38     8626.55   1592.93 o 
   0  14  18    16921.95    17311.12   2425.36 o 
   2  14  18     4416.19     4228.29    403.93 o 
   4  14  18      746.44      423.24    232.87 o 
   6  14  18        3.63      -75.60    268.12 o 
  -9  15  18     3014.19     2163.91    341.25 o 
  -7  15  18     1201.24     1307.59    355.71 o 
  -5  15  18     1380.49     1293.63    363.93 o 
  -3  15  18      924.53      908.08    666.29 o 
  -1  15  18     1010.46      633.43    293.83 o 
   1  15  18      298.84     -167.06    276.11 o 
   3  15  18      113.42      161.23    227.64 o 
  -6  16  18     9086.68     8681.62   1969.75 o 
  -4  16  18     8625.68     8930.02   1241.80 o 
  -2  16  18     9173.35     9097.92   1726.53 o 
   0  16  18      344.91      641.07    343.23 o 
 -21   1  19     2209.26      935.03    439.24 o 
 -19   1  19    11209.99    14271.47   1330.86 o 
 -17   1  19     5904.26     5163.05    534.55 o 
 -15   1  19     5093.36     5014.87    491.66 o 
 -13   1  19    29210.08    30866.16    919.68 o 
 -11   1  19     1024.06     1020.32    169.09 o 
  -9   1  19      823.95      574.35    140.14 o 
  -7   1  19     1138.67     1616.46    173.72 o 
  -5   1  19   293066.72   295698.97   1768.51 o 
  -3   1  19   222607.98   198619.94   9441.63 o 
  -1   1  19    18198.99    15886.87    523.43 o 
   1   1  19     1560.08     1978.99    187.79 o 
   3   1  19     5209.93     5289.16    261.02 o 
   5   1  19    39532.74    41477.28   1052.30 o 
   7   1  19    43742.54    44688.47    612.51 o 
   9   1  19    14957.71    17693.24    522.02 o 
  11   1  19       62.17      222.14    206.46 o 
  13   1  19    52469.72    57227.68   2185.44 o 
 -20   2  19        6.02     -428.21    428.21 o 
 -18   2  19    20341.70    19141.68    919.07 o 
 -16   2  19    69209.17    72775.44   2257.50 o 
 -14   2  19     4151.81     4453.60    443.26 o 
 -12   2  19     5451.41     5585.28    310.40 o 
 -10   2  19      931.80     1035.31    170.67 o 
  -8   2  19      679.87     1465.71    309.88 o 
  -6   2  19    13972.50    13843.20    446.49 o 
  -4   2  19    73312.30    72157.05   1148.38 o 
  -2   2  19    64204.81    56312.37   1733.18 o 
   0   2  19   117696.25   113408.30   5247.10 o 
   2   2  19   184309.89   184126.86   5127.94 o 
   4   2  19     9611.97    10445.68    564.98 o 
   6   2  19    40390.59    40781.57    938.86 o 
   8   2  19    29246.07    32546.50    980.32 o 
  10   2  19      556.19      602.98    213.20 o 
  12   2  19    10555.43    11050.03    567.15 o 
  14   2  19    18846.93    23527.96   1035.51 o 
 -19   3  19       78.25      360.05    590.92 o 
 -17   3  19     2306.10     2936.72    496.72 o 
 -15   3  19     2188.89     2194.91    465.89 o 
 -13   3  19    13152.32    13453.29    537.69 o 
 -11   3  19    20059.13    19625.19    614.11 o 
  -9   3  19    24625.51    25304.16    553.77 o 
  -7   3  19    23771.95    24339.86    696.68 o 
  -5   3  19    17105.97    18139.27    526.37 o 
  -3   3  19    25389.74    23651.66   1567.90 o 
  -1   3  19    12940.58    12685.70    453.27 o 
   1   3  19    84964.04    83581.21   1730.08 o 
   3   3  19     3585.21     3161.20    201.55 o 
   5   3  19    47357.10    47027.43   1422.73 o 
   7   3  19      374.03      588.27    187.32 o 
   9   3  19       29.65      -45.09    301.46 o 
  11   3  19     5830.66     5582.70    502.59 o 
  13   3  19      908.35      725.07    339.46 o 
 -20   4  19     4373.40     4853.46    571.28 o 
 -18   4  19     9215.93    10865.71    738.79 o 
 -16   4  19      457.55      741.80    329.01 o 
 -14   4  19     1358.65     1768.90    264.15 o 
 -12   4  19    10978.51    10865.04    485.29 o 
 -10   4  19    52497.20    53963.66   1374.12 o 
  -8   4  19    22842.32    24309.67    626.14 o 
  -6   4  19    13244.23    13732.49    412.04 o 
  -4   4  19    21101.86    19463.58   1488.69 o 
  -2   4  19    22488.79    20204.32    740.21 o 
   0   4  19     9649.74    10341.97    398.04 o 
   2   4  19     6561.44     7097.39    358.83 o 
   4   4  19      538.39     1017.92    228.39 o 
   6   4  19       75.34      495.63    239.26 o 
   8   4  19     4608.76     4604.05    353.17 o 
  10   4  19       31.33      158.61    272.34 o 
  12   4  19     4873.29     5011.29    522.21 o 
 -19   5  19     1185.34      944.83    380.43 o 
 -17   5  19     2501.94     2216.53    410.32 o 
 -15   5  19     4843.09     3391.60    428.73 o 
 -13   5  19     7775.73     7327.62    445.64 o 
 -11   5  19    13898.76    15229.58    547.97 o 
  -9   5  19     7071.41     7056.00    387.20 o 
  -7   5  19     1008.89     1065.87    192.66 o 
  -5   5  19    10118.06    10549.43    722.63 o 
  -3   5  19    33189.21    31353.38   2458.40 o 
  -1   5  19    12509.14    13080.03   1089.36 o 
   1   5  19    17678.56    18041.00    598.67 o 
   3   5  19     9764.02     9347.90    566.66 o 
   5   5  19     3592.89     3818.14    443.74 o 
   7   5  19      115.70      211.88    176.53 o 
   9   5  19     2007.75     2071.23    356.79 o 
  11   5  19     3476.32     3450.99    454.14 o 
  13   5  19     5299.92     5246.77    583.33 o 
 -18   6  19     1131.21      928.43    357.95 o 
 -16   6  19      356.25      666.70    305.21 o 
 -14   6  19    17318.64    18470.29    660.63 o 
 -12   6  19    40195.53    43089.77    911.05 o 
 -10   6  19     6631.16     6573.70    394.03 o 
  -8   6  19    27695.56    27647.66    680.23 o 
  -6   6  19    23931.69    23808.52    609.46 o 
  -4   6  19     5980.59     5145.78    456.31 o 
  -2   6  19       57.92      172.65    180.46 o 
   0   6  19    14488.96    15267.89    499.63 o 
   2   6  19     1472.11     1724.23    429.82 o 
   4   6  19      414.25     1185.23    476.38 o 
   6   6  19     6586.69     7837.17    728.94 o 
   8   6  19      476.15      386.46    233.50 o 
  10   6  19      902.04     1575.75    383.67 o 
  12   6  19     6877.07     6762.42    608.77 o 
 -19   7  19      780.11     1073.94    389.99 o 
 -17   7  19      357.79      653.57    347.64 o 
 -15   7  19    16051.79    15358.50    771.20 o 
 -13   7  19    97852.95   100903.26   2156.84 o 
 -11   7  19       44.90      107.21    187.96 o 
  -9   7  19    15740.02    16050.82    550.13 o 
  -7   7  19      282.92       51.97    537.83 o 
  -5   7  19    19566.76    16091.42   2114.94 o 
  -3   7  19     4594.33     5039.31    559.59 o 
  -1   7  19     5255.14     5497.18    808.45 o 
   1   7  19      101.68      427.50    182.95 o 
   3   7  19    49723.16    48386.85   3144.04 o 
   5   7  19   134452.33   135718.78  10420.27 o 
   7   7  19      490.34      570.71    216.73 o 
   9   7  19    11999.57    12494.20    727.38 o 
  11   7  19     3230.35     4146.36    492.18 o 
 -18   8  19     6318.23     6446.90    620.15 o 
 -16   8  19      637.87      697.78    342.75 o 
 -14   8  19     6449.33     6699.16    452.09 o 
 -12   8  19    13741.81    14773.23    596.32 o 
 -10   8  19     2566.84     2586.64    288.82 o 
  -8   8  19    28370.96    28610.24   1971.46 o 
  -6   8  19     2142.06     1700.58    251.71 o 
  -4   8  19     8407.45     9725.16    468.30 o 
  -2   8  19   117472.53   117424.22  15437.68 o 
   0   8  19   138785.14   133482.00  10489.75 o 
   2   8  19        3.86       -2.89    150.79 o 
   4   8  19    11012.14    12073.15   1097.83 o 
   6   8  19       21.89     -161.12    161.12 o 
   8   8  19     3692.89     4702.75    384.61 o 
  10   8  19     1666.81     2458.49    524.12 o 
 -17   9  19     1162.09      926.80    384.94 o 
 -15   9  19     8168.15    10625.32    729.66 o 
 -13   9  19     1350.53      962.48    332.53 o 
 -11   9  19     6218.76     5670.86    517.12 o 
  -9   9  19     2011.59     1329.83    336.67 o 
  -7   9  19    55194.51    46298.66   5582.83 o 
  -5   9  19     2544.49     2546.93    433.18 o 
  -3   9  19       10.46       40.86    193.76 o 
  -1   9  19    65620.78    65763.65  10271.81 o 
   1   9  19        0.11      160.03    154.66 o 
   3   9  19        5.87      264.46    187.68 o 
   5   9  19    12271.14    12320.24    937.00 o 
   7   9  19     3293.54     2993.51    333.51 o 
   9   9  19     7815.46     7531.50    638.20 o 
  11   9  19    74729.81    76717.47   1894.38 o 
 -16  10  19        0.08      -54.81    441.91 o 
 -14  10  19     5641.57     6175.70    557.98 o 
 -12  10  19      673.91      177.84    295.25 o 
 -10  10  19     3429.57     3286.60    691.98 o 
  -8  10  19     9004.47     7419.70    924.45 o 
  -6  10  19     3337.08     2547.12    307.02 o 
  -4  10  19        4.58      153.23    221.86 o 
  -2  10  19     3590.21     4014.42    430.14 o 
   0  10  19     8901.50     7523.35    913.36 o 
   2  10  19     3726.76     3768.54    606.46 o 
   4  10  19      174.35      585.44    216.47 o 
   6  10  19     1533.02     1880.79    297.72 o 
   8  10  19     5070.36     4565.60    407.79 o 
  10  10  19    11069.25    14326.72    867.48 o 
 -15  11  19      227.08      469.31    537.83 o 
 -13  11  19     2622.25     2491.55    435.29 o 
 -11  11  19     6305.74     6014.60    614.90 o 
  -9  11  19       34.72       99.86    184.34 o 
  -7  11  19    12832.83    13395.84   1664.49 o 
  -5  11  19      574.25      127.08    267.20 o 
  -3  11  19    13834.75    14100.39   1209.25 o 
  -1  11  19    35761.01    36167.96   6032.56 o 
   1  11  19     6277.47     6172.04    979.99 o 
   3  11  19     7944.96     8503.81    933.71 o 
   5  11  19      982.13      887.33    248.12 o 
   7  11  19     2165.07     2887.27    349.26 o 
   9  11  19     5762.91     5362.80    570.26 o 
 -14  12  19    29760.19    36087.13   3194.42 o 
 -12  12  19    14587.16    15464.43    854.70 o 
 -10  12  19      368.21      439.44    206.95 o 
  -8  12  19     3743.19     3165.06    346.51 o 
  -6  12  19     1764.53     1270.92    332.61 o 
  -4  12  19      688.90      181.97    250.90 o 
  -2  12  19    32786.29    32323.17   5554.69 o 
   0  12  19     4129.18     3550.19    541.25 o 
   2  12  19      383.91       68.14    186.31 o 
   4  12  19     1789.79     1728.07    512.28 o 
   6  12  19      940.42      951.42    266.73 o 
   8  12  19      178.22       -7.06    286.04 o 
 -13  13  19     5175.55     6107.46   1205.83 o 
 -11  13  19     2313.33     2312.67    335.81 o 
  -9  13  19      522.17      387.23    199.86 o 
  -7  13  19       72.31      218.46    204.44 o 
  -5  13  19        2.55     -220.00    237.02 o 
  -3  13  19     5018.27     3500.42    750.22 o 
  -1  13  19      813.30      929.76    303.72 o 
   1  13  19    11470.44    11928.27   1258.83 o 
   3  13  19       27.43      189.29    222.66 o 
   5  13  19     1198.79      909.81    290.04 o 
 -10  14  19      159.37      211.56    217.07 o 
  -8  14  19     4320.08     3726.57    388.25 o 
  -6  14  19     1135.90     1777.98    474.45 o 
  -4  14  19     4526.39     3958.12    481.27 o 
  -2  14  19      449.12      307.22    279.67 o 
   0  14  19       53.57      -50.66    246.93 o 
   2  14  19     2041.36     1547.84    318.12 o 
   4  14  19     5500.55     5790.27    467.29 o 
  -9  15  19    15090.92    14892.51   3478.74 o 
  -7  15  19     1260.90      917.48    429.92 o 
  -5  15  19      100.40      269.30    380.25 o 
  -3  15  19      189.94      267.37    285.71 o 
  -1  15  19     3835.21     3997.90    609.77 o 
   1  15  19        6.62     -284.33    284.33 o 
 -20   0  20     2417.52     2843.29    681.70 o 
 -18   0  20        0.86      229.52    417.93 o 
 -16   0  20    38354.61    34160.56   1606.63 o 
 -14   0  20     2933.23     3363.99    589.21 o 
 -12   0  20   151941.97   154867.08   5936.65 o 
 -10   0  20    50189.75    52006.04   3026.56 o 
  -8   0  20    36261.14    33190.90    906.08 o 
  -6   0  20    15054.84    16109.44    628.16 o 
  -4   0  20   203980.34   205669.80   2826.16 o 
  -2   0  20     3841.01     3917.98    401.88 o 
   0   0  20    12385.59    11458.36    542.81 o 
   2   0  20      496.35      829.11    429.92 o 
   4   0  20    57594.78    58997.90   4475.61 o 
   6   0  20     1587.55     1944.74    245.19 o 
   8   0  20     5610.05     5672.27    389.24 o 
  10   0  20    12101.48    12571.32    789.61 o 
  12   0  20     6101.49     5991.46    763.92 o 
 -19   1  20     3758.90     3533.26    520.78 o 
 -17   1  20    37528.66    36229.18   1906.37 o 
 -15   1  20    17046.88    16803.52    802.77 o 
 -13   1  20      155.10      361.64    171.00 o 
 -11   1  20    13146.95    13544.43    445.77 o 
  -9   1  20     1863.93     1742.40    190.96 o 
  -7   1  20     1822.26     2445.65    227.86 o 
  -5   1  20     2401.38     2598.53    292.98 o 
  -3   1  20      378.29      743.90    140.20 o 
  -1   1  20     8957.53     8352.50    692.72 o 
   1   1  20   125677.36   126129.85   4681.45 o 
   3   1  20    28169.27    29182.97   1032.41 o 
   5   1  20     2923.85     3329.22    219.31 o 
   7   1  20     1780.74     2262.50    214.22 o 
   9   1  20      640.01      454.70    177.31 o 
  11   1  20     4760.02     4459.32    383.38 o 
  13   1  20    16425.42    19058.37    930.69 o 
 -20   2  20       14.99     -364.83    364.83 o 
 -18   2  20     6403.44     3821.01    499.85 o 
 -16   2  20    10057.96    10470.13    695.50 o 
 -14   2  20     3526.99     3595.47    426.24 o 
 -12   2  20        1.21      129.95    243.76 o 
 -10   2  20     3552.33     3743.93    366.39 o 
  -8   2  20    49127.23    49403.13   1315.24 o 
  -6   2  20    17265.42    17553.82    461.41 o 
  -4   2  20     6239.72     6462.15    275.81 o 
  -2   2  20      291.11      543.88    175.04 o 
   0   2  20    57882.61    55345.12   1929.84 o 
   2   2  20    91507.47    92294.63   2005.98 o 
   4   2  20    21563.92    21046.05    604.88 o 
   6   2  20      241.31      597.37    163.22 o 
   8   2  20     4245.14     4579.10    460.81 o 
  10   2  20    14055.72    14654.80    744.78 o 
  12   2  20      235.79      394.22    306.36 o 
 -19   3  20    14382.27    15165.40    886.52 o 
 -17   3  20    13205.76    10824.06    704.69 o 
 -15   3  20    28785.93    31220.61   1061.71 o 
 -13   3  20    21469.85    24902.71   1018.57 o 
 -11   3  20   178491.81   176227.19   3326.16 o 
  -9   3  20    32484.76    30769.65    699.15 o 
  -7   3  20    20777.62    20581.39    501.58 o 
  -5   3  20      745.45     1163.61    166.36 o 
  -3   3  20    14624.34    14018.40    670.13 o 
  -1   3  20     8142.58     8694.56    809.41 o 
   1   3  20   121668.72   122497.59   2450.94 o 
   3   3  20    74791.73    79865.42   3278.21 o 
   5   3  20     9299.76     9650.30    441.65 o 
   7   3  20    28000.29    30377.99   1320.81 o 
   9   3  20     2710.00     2880.06    398.27 o 
  11   3  20      734.24      982.70    324.84 o 
  13   3  20     2241.71     2458.32    456.60 o 
 -20   4  20     5075.26     3765.06    565.60 o 
 -18   4  20     2708.45     2116.95    424.26 o 
 -16   4  20     6054.67     5654.26    525.49 o 
 -14   4  20     4164.97     3770.00    331.58 o 
 -12   4  20    32376.30    30446.64    774.73 o 
 -10   4  20    58843.34    62037.04   1654.77 o 
  -8   4  20    33346.25    34305.88   1025.98 o 
  -6   4  20     5643.11     6127.95    333.75 o 
  -4   4  20     1863.27     1716.14    166.59 o 
  -2   4  20    22084.31    20448.65    621.11 o 
   0   4  20      959.19      713.06    232.09 o 
   2   4  20       38.35      213.64    210.53 o 
   4   4  20     3751.21     3656.61    294.16 o 
   6   4  20    10359.80     9726.73    459.18 o 
   8   4  20     8034.08     9525.11    482.55 o 
  10   4  20       23.36     -203.35    203.35 o 
  12   4  20       15.53     -261.72    261.72 o 
 -19   5  20    22928.18    22660.84   1037.48 o 
 -17   5  20      997.74      812.16    334.96 o 
 -15   5  20     7111.90     7360.31    601.32 o 
 -13   5  20      138.26      -94.94    194.81 o 
 -11   5  20    18820.07    18560.53   1095.60 o 
  -9   5  20     9254.27     9093.03    446.30 o 
  -7   5  20   123361.90   127773.29   2259.19 o 
  -5   5  20     1513.96     1157.51    169.78 o 
  -3   5  20     2318.67     2196.84    255.63 o 
  -1   5  20    20896.87    18710.44   2127.33 o 
   1   5  20     1258.82     1125.40    284.24 o 
   3   5  20       16.89      200.04    153.73 o 
   5   5  20       55.01      216.29    349.73 o 
   7   5  20    21582.86    22666.43   1051.02 o 
   9   5  20     1219.26     1030.63    304.17 o 
  11   5  20    18415.66    20996.14    933.87 o 
 -18   6  20     1162.58     1141.79    392.37 o 
 -16   6  20     2394.22     2008.25    395.05 o 
 -14   6  20     8793.41     8585.81    513.10 o 
 -12   6  20    26806.58    26739.73   1090.24 o 
 -10   6  20     4623.82     4493.76    379.33 o 
  -8   6  20    46920.97    49840.95   1263.35 o 
  -6   6  20    45826.72    43803.67   3723.00 o 
  -4   6  20      673.47      705.56    241.39 o 
  -2   6  20    13036.20    11590.49   1459.33 o 
   0   6  20    30469.84    30384.67   2481.88 o 
   2   6  20    18075.01    18629.28   2377.40 o 
   4   6  20    24293.43    23955.39   1303.96 o 
   6   6  20    20195.72    21437.50   1179.61 o 
   8   6  20      138.04       42.67    183.85 o 
  10   6  20     1014.18     1767.34    380.22 o 
  12   6  20      576.50      882.43    359.66 o 
 -17   7  20     6147.62     7219.60    630.64 o 
 -15   7  20     3039.73     2301.67    402.10 o 
 -13   7  20    68735.09    74241.73   1245.70 o 
 -11   7  20    14527.34    14771.10    571.67 o 
  -9   7  20      123.95      169.14    186.01 o 
  -7   7  20     3089.83     2538.41    297.35 o 
  -5   7  20     3108.46     2973.33    299.88 o 
  -3   7  20     5199.48     5126.16    630.32 o 
  -1   7  20    63485.63    64449.99   8769.66 o 
   1   7  20    19665.08    22296.88   3009.43 o 
   3   7  20     6595.81     7293.42    422.38 o 
   5   7  20    29864.91    33085.38   1950.06 o 
   7   7  20     3951.61     4168.74    393.96 o 
   9   7  20      164.64      394.88    276.32 o 
  11   7  20     1584.79      992.82    364.50 o 
 -18   8  20      518.35      205.65    633.74 o 
 -16   8  20     2152.58     2458.36    432.25 o 
 -14   8  20     6235.09     6078.14    442.49 o 
 -12   8  20     8499.61     8849.76    505.26 o 
 -10   8  20      510.70      431.81    300.34 o 
  -8   8  20    10011.04     8761.41    700.54 o 
  -6   8  20      261.43       55.39    167.27 o 
  -4   8  20    20298.81    19387.52   2528.49 o 
  -2   8  20     7919.45     8039.73   1457.61 o 
   0   8  20    11246.10    11879.00   1952.62 o 
   2   8  20     7826.67     7704.66    483.74 o 
   4   8  20     9963.72     9919.25    489.21 o 
   6   8  20     1335.15     2074.25    425.12 o 
   8   8  20     3531.75     3964.48    630.84 o 
  10   8  20     9451.80    10130.43    721.96 o 
 -17   9  20     3312.49     4271.56    541.35 o 
 -15   9  20     8829.12     8686.50    664.81 o 
 -13   9  20    14198.04    15256.59    842.71 o 
 -11   9  20     2921.19     3285.68    437.22 o 
  -9   9  20    22243.18    20955.40    873.12 o 
  -7   9  20    11640.23     8694.51   1101.39 o 
  -5   9  20     1768.65     2032.76    279.61 o 
  -3   9  20       40.49      357.39    262.06 o 
  -1   9  20    20436.25    19114.53   2516.14 o 
   1   9  20    13523.49    12989.36   1611.47 o 
   3   9  20       12.46       90.97    172.14 o 
   5   9  20     8579.95     9088.52    579.80 o 
   7   9  20     2600.55     2560.59    322.31 o 
   9   9  20     7861.70     8346.38    672.56 o 
 -16  10  20     8328.81    11609.52   1154.44 o 
 -14  10  20     1502.44     1920.11    396.70 o 
 -12  10  20     4674.87     4767.32    513.46 o 
 -10  10  20     4229.86     3927.95    465.06 o 
  -8  10  20    10193.91     7850.30    929.05 o 
  -6  10  20       81.98      138.23    173.84 o 
  -4  10  20      725.62      588.83    261.31 o 
  -2  10  20    31058.65    32626.11   6931.80 o 
   0  10  20     2673.96     3881.67    448.72 o 
   2  10  20    17394.87    16725.68    795.71 o 
   4  10  20     5897.90     5246.84    401.36 o 
   6  10  20    15242.42    16086.73   1566.39 o 
   8  10  20      426.75     1178.41    393.95 o 
 -15  11  20     1569.25     1462.75    599.49 o 
 -13  11  20     7761.27     8769.62    667.34 o 
 -11  11  20     4434.84     3904.23    536.11 o 
  -9  11  20      487.69      256.40    212.72 o 
  -7  11  20      266.47       38.71    173.78 o 
  -5  11  20     3042.10     2942.22    930.06 o 
  -3  11  20    98164.09    95618.99  16569.86 o 
  -1  11  20    63390.65    61359.96   7073.96 o 
   1  11  20       16.89      106.59    182.91 o 
   3  11  20        9.80      -71.27    182.13 o 
   5  11  20     1086.92      811.70    261.78 o 
   7  11  20     3511.83     3250.69    439.19 o 
 -14  12  20    22449.21    25561.34   1109.29 o 
 -12  12  20     1825.05     1719.48    429.95 o 
 -10  12  20    20075.08    18386.25   3020.80 o 
  -8  12  20     9801.16     8338.06    989.92 o 
  -6  12  20     9796.72     8388.52   2045.11 o 
  -4  12  20     1005.22      938.15    472.74 o 
  -2  12  20    19122.88    18912.94   3778.49 o 
   0  12  20       13.94      249.84    231.68 o 
   2  12  20     1689.44     1563.87    280.60 o 
   4  12  20    12456.56    14637.14   1121.37 o 
   6  12  20      507.49      780.68    278.35 o 
 -11  13  20     3194.05     2272.36    347.76 o 
  -9  13  20     7888.41     7299.54    914.70 o 
  -7  13  20    10757.79    10059.24   1760.78 o 
  -5  13  20     5217.82     5168.45    644.02 o 
  -3  13  20        9.31      282.06    304.88 o 
  -1  13  20    10928.75    10802.44   1219.53 o 
   1  13  20     3170.39     2904.47    351.37 o 
   3  13  20    14974.47    15838.88   1458.72 o 
   5  13  20    12814.42    15856.77   1959.51 o 
 -10  14  20     1427.69      724.47    278.70 o 
  -8  14  20     4281.77     3788.31    868.40 o 
  -6  14  20       52.23      -30.35    255.96 o 
  -4  14  20     4032.35     4110.03   1024.27 o 
  -2  14  20      882.71      755.72    334.25 o 
   0  14  20     1376.87     1177.84    377.73 o 
   2  14  20     1890.50     1183.60    317.43 o 
  -7  15  20     1416.06      947.30    371.19 o 
  -5  15  20     6319.91     5003.59    724.52 o 
  -3  15  20     9907.78     9124.16   2591.50 o 
  -1  15  20       12.63     -100.98    257.36 o 
 -19   1  21    10716.95    10651.24    817.02 o 
 -17   1  21     2733.39     2898.69    438.42 o 
 -15   1  21    10023.81     7889.59    622.72 o 
 -13   1  21      283.06      311.97    170.18 o 
 -11   1  21     1055.86     1656.26    284.31 o 
  -9   1  21    19179.40    18288.18    517.69 o 
  -7   1  21    36664.74    37732.65    678.35 o 
  -5   1  21        3.42      222.30    245.74 o 
  -3   1  21    18066.96    17472.98   1107.96 o 
  -1   1  21    48374.28    44731.71   2566.19 o 
   1   1  21     8390.99     9882.93    393.38 o 
   3   1  21     1238.27     1399.12    199.92 o 
   5   1  21     4066.88     4445.76    289.41 o 
   7   1  21     7231.74     7652.27    436.71 o 
   9   1  21     3522.22     3484.98    340.48 o 
  11   1  21     2108.60     3269.54    372.57 o 
 -20   2  21    11887.10    12301.99    846.77 o 
 -18   2  21     1305.37      910.28    395.66 o 
 -16   2  21     7847.61     5470.11    532.89 o 
 -14   2  21     8169.57     7438.14    437.64 o 
 -12   2  21    21087.53    21823.03    593.32 o 
 -10   2  21    83226.14    85595.98   2021.80 o 
  -8   2  21      275.34      313.86    140.96 o 
  -6   2  21     3330.65     2720.63    219.77 o 
  -4   2  21     3812.77     2980.33    203.38 o 
  -2   2  21    38078.37    35941.58   1297.86 o 
   0   2  21    19990.27    20025.35    514.30 o 
   2   2  21   146906.83   148836.78   3101.19 o 
   4   2  21     3326.73     4221.48    325.55 o 
   6   2  21        9.53      624.70    300.65 o 
   8   2  21       67.84       50.92    182.18 o 
  10   2  21      222.06      628.13    292.55 o 
  12   2  21    20151.09    23367.56   1041.40 o 
 -19   3  21     7477.21     6425.69    642.95 o 
 -17   3  21     1581.54      904.95    549.82 o 
 -15   3  21        7.92      183.87    271.01 o 
 -13   3  21     5140.37     4214.09    296.67 o 
 -11   3  21    28573.24    25323.77    629.43 o 
  -9   3  21     6993.71     6926.20    352.47 o 
  -7   3  21     1132.61     1012.16    176.55 o 
  -5   3  21      105.89      414.85    114.91 o 
  -3   3  21       17.69      213.26     98.05 o 
  -1   3  21    10571.48    10738.46    784.20 o 
   1   3  21    72963.65    75321.88   2803.04 o 
   3   3  21     5031.95     5506.92    439.69 o 
   5   3  21      117.15      -49.77    200.40 o 
   7   3  21    13927.53    14724.39    570.43 o 
   9   3  21     2023.68     1745.97    347.54 o 
  11   3  21     1970.57     2202.45    404.82 o 
 -18   4  21    33675.80    34703.00   1222.27 o 
 -16   4  21     2348.00     1881.44    395.37 o 
 -14   4  21      179.36      -32.37    197.63 o 
 -12   4  21    53507.97    56405.62   1047.59 o 
 -10   4  21   132890.56   133233.00   5374.91 o 
  -8   4  21     8737.67     7916.91    374.62 o 
  -6   4  21      187.97      443.23    156.37 o 
  -4   4  21    12314.13    11756.74    720.42 o 
  -2   4  21    60826.22    55564.76   1950.98 o 
   0   4  21    12451.35    13059.10   1476.45 o 
   2   4  21    14398.06    13604.59    914.65 o 
   4   4  21     3905.62     3574.83    489.87 o 
   6   4  21    42996.46    44338.61   5068.25 o 
   8   4  21    36168.32    40040.42   2774.68 o 
  10   4  21     9732.66    10097.00    683.91 o 
  12   4  21     1092.34     1911.13    425.97 o 
 -19   5  21     9462.48     8332.33    719.46 o 
 -17   5  21      191.64      864.76    345.32 o 
 -15   5  21    14757.36    15475.41    789.49 o 
 -13   5  21     1684.47     1033.57    269.38 o 
 -11   5  21     4210.26     4236.29    353.66 o 
  -9   5  21    37156.36    34898.36    828.12 o 
  -7   5  21   152209.36   156804.55   4144.00 o 
  -5   5  21   104755.78   101903.53  10231.15 o 
  -3   5  21     9674.24     9027.08   1190.27 o 
  -1   5  21      179.10      290.33    443.62 o 
   1   5  21     2488.97     2518.11    356.27 o 
   3   5  21     3650.15     3671.16    396.70 o 
   5   5  21     7920.74     8145.56    593.23 o 
   7   5  21     9308.47    10036.52    512.23 o 
   9   5  21     1624.12     1730.04    369.11 o 
  11   5  21     4575.73     5573.06    559.54 o 
 -18   6  21     1123.66     1306.15    429.95 o 
 -16   6  21     9993.83    11077.97    716.22 o 
 -14   6  21    26494.32    28121.95    856.07 o 
 -12   6  21    11996.16    13646.48    592.75 o 
 -10   6  21      991.02     1031.06    229.24 o 
  -8   6  21    32610.52    35827.91   1444.28 o 
  -6   6  21      504.80      794.57    310.01 o 
  -4   6  21    62758.42    57054.25   6872.89 o 
  -2   6  21      592.25      419.97    289.47 o 
   0   6  21     6418.21     6272.16    498.71 o 
   2   6  21     7292.05     6326.86    657.72 o 
   4   6  21    71244.01    78146.30   7401.11 o 
   6   6  21    11327.06    11314.26    985.22 o 
   8   6  21      242.50      544.62    327.00 o 
  10   6  21     7313.48     8372.49    659.68 o 
 -17   7  21     1597.19     1462.70    405.60 o 
 -15   7  21       18.81     -209.62    239.77 o 
 -13   7  21      510.48      714.23    257.52 o 
 -11   7  21     4679.03     4186.28    349.35 o 
  -9   7  21       17.49      -56.23    221.39 o 
  -7   7  21    22038.49    18712.71   1658.88 o 
  -5   7  21    14412.93    11726.36   1279.06 o 
  -3   7  21     2720.56     2439.75    373.40 o 
  -1   7  21     5157.37     4364.41    546.39 o 
   1   7  21      436.60      259.77    303.17 o 
   3   7  21     1762.86     1713.87    772.48 o 
   5   7  21     9367.70    10733.04    832.58 o 
   7   7  21    11866.89    12696.88    593.80 o 
   9   7  21    12521.54    12887.69    755.76 o 
 -16   8  21     3631.04     3779.84    492.18 o 
 -14   8  21    15605.09    14484.90    626.27 o 
 -12   8  21    15603.57    16877.84    837.57 o 
 -10   8  21      648.90      276.09    342.56 o 
  -8   8  21     2272.68     1499.62    238.32 o 
  -6   8  21      609.45      609.63    200.66 o 
  -4   8  21     1084.42      702.22    211.08 o 
  -2   8  21    13058.85    12975.45   1395.95 o 
   0   8  21     1005.72      667.28    275.86 o 
   2   8  21      257.39      788.82    267.27 o 
   4   8  21    13860.96    13380.83   1003.70 o 
   6   8  21    17264.38    17171.71   1775.30 o 
   8   8  21      143.94      281.89    217.25 o 
  10   8  21      100.34       68.25    307.74 o 
 -17   9  21     5081.60     4655.06    550.59 o 
 -15   9  21    11817.49    15288.67   1192.13 o 
 -13   9  21      264.51      425.62    292.98 o 
 -11   9  21     3140.33     3880.93    763.92 o 
  -9   9  21     1066.35      909.21    198.56 o 
  -7   9  21     3702.19     2799.01    466.76 o 
  -5   9  21     8115.92     7785.49   1245.63 o 
  -3   9  21     8324.90     7047.19   1788.19 o 
  -1   9  21    21399.97    21354.65   3288.62 o 
   1   9  21     5340.51     4449.40    466.58 o 
   3   9  21    13034.83    14357.60   2983.74 o 
   5   9  21    16885.71    16081.21   1018.46 o 
   7   9  21    15898.33    16870.84   1170.67 o 
   9   9  21     2477.56     3059.74    520.70 o 
 -16  10  21      557.53      284.33    462.46 o 
 -14  10  21     3526.03     3641.34    505.98 o 
 -12  10  21      982.53      711.37    443.62 o 
 -10  10  21    10113.98     9184.79    664.66 o 
  -8  10  21     3703.48     3644.58    355.93 o 
  -6  10  21     4120.00     3325.67    535.18 o 
  -4  10  21     7145.85     6779.95   1478.17 o 
  -2  10  21    26752.20    26575.89   5027.14 o 
   0  10  21     1938.79     1462.25    354.36 o 
   2  10  21     1793.33     1424.95    341.13 o 
   4  10  21     3852.98     3508.05    356.19 o 
   6  10  21     1027.44     1817.25    317.74 o 
   8  10  21      296.26      -53.25    271.27 o 
 -15  11  21     3048.34     2010.86    674.85 o 
 -13  11  21     1274.70     1721.88    418.97 o 
 -11  11  21     4481.20     3883.57    642.29 o 
  -9  11  21     5802.33     5545.55    815.37 o 
  -7  11  21    16105.71    13169.65   1396.40 o 
  -5  11  21     6856.03     6391.48   1705.97 o 
  -3  11  21     3186.77     2545.62    409.02 o 
  -1  11  21     3895.96     4603.63    542.97 o 
   1  11  21       85.48      188.35    357.98 o 
   3  11  21      708.34      697.00    238.00 o 
   5  11  21      791.23      543.83    262.16 o 
   7  11  21     6365.68     8047.92    953.83 o 
 -12  12  21     2681.20     2363.75    394.59 o 
 -10  12  21     4016.65     2667.22    348.65 o 
  -8  12  21     1148.96     1009.06    260.29 o 
  -6  12  21     1486.50     1355.27    590.92 o 
  -4  12  21       79.16      -26.44    256.65 o 
  -2  12  21    26732.19    26188.96   3584.94 o 
   0  12  21     3699.62     2925.70    815.30 o 
   2  12  21     1043.61     1226.91    371.68 o 
   4  12  21    32243.96    33584.32   3286.08 o 
   6  12  21     3040.77     2958.89    772.51 o 
 -11  13  21       11.24     -205.41    205.41 o 
  -9  13  21     7156.62     5563.00   1143.27 o 
  -7  13  21       91.20       69.38    272.31 o 
  -5  13  21     1972.59     2532.59    548.10 o 
  -3  13  21      105.20       -4.13    244.54 o 
  -1  13  21     4052.82     4544.53    746.79 o 
   1  13  21      817.72      717.67    327.01 o 
   3  13  21    32685.92    34572.42   2533.10 o 
  -8  14  21    24783.23    24412.03   4395.11 o 
  -6  14  21     1250.49     1316.85    799.89 o 
  -4  14  21    42021.66    41179.38   8415.10 o 
  -2  14  21     3847.18     3844.95    743.37 o 
   0  14  21       17.34     -258.44    258.44 o 
 -20   0  22     5899.31     4614.35    787.90 o 
 -18   0  22    11439.18     9297.21    983.16 o 
 -16   0  22      326.83     -232.94    366.54 o 
 -14   0  22      848.03      483.02    455.61 o 
 -12   0  22    16724.92    19896.09    776.72 o 
 -10   0  22      410.43      883.79    440.20 o 
  -8   0  22       31.25      285.92    280.90 o 
  -6   0  22     2678.84     2858.91    322.83 o 
  -4   0  22    10363.92     9820.83    842.03 o 
  -2   0  22    69689.37    64114.82   3941.98 o 
   0   0  22    36999.78    38084.21   2141.03 o 
   2   0  22     4567.47     5136.53    441.67 o 
   4   0  22    13172.13    13263.26   1250.36 o 
   6   0  22    36227.75    39748.72   1476.45 o 
   8   0  22    26264.65    28974.13   1373.68 o 
  12   0  22     9053.86     9790.50   1013.99 o 
 -19   1  22     3155.92     3529.94    513.46 o 
 -17   1  22     2900.48     2274.76    467.60 o 
 -15   1  22    15297.43    18460.75    859.66 o 
 -13   1  22    66230.61    62737.77   1736.14 o 
 -11   1  22      949.12      547.12    194.44 o 
  -9   1  22     1888.21     1480.34    206.27 o 
  -7   1  22       18.07       79.46    124.45 o 
  -5   1  22      829.10      586.07    146.31 o 
  -3   1  22     2683.62     2330.73    174.41 o 
  -1   1  22      783.90     1312.83    187.31 o 
   1   1  22    63755.79    64059.50   2059.88 o 
   3   1  22     3320.26     3640.18    262.10 o 
   5   1  22    19807.48    20650.55    640.81 o 
   7   1  22     5451.94     5902.41    404.84 o 
   9   1  22       69.49     -147.30    345.99 o 
 -18   2  22     1975.03     2658.84    463.07 o 
 -16   2  22       87.69       67.33    381.96 o 
 -14   2  22     8140.98     9638.93    511.70 o 
 -12   2  22     7807.98     6558.53    409.94 o 
 -10   2  22       67.39     -156.37    156.37 o 
  -8   2  22     4449.57     4652.65    291.57 o 
  -6   2  22     6835.46     7191.42    332.77 o 
  -4   2  22      393.23      729.11    125.04 o 
  -2   2  22      314.13      370.73    115.22 o 
   0   2  22    20692.13    20922.21    582.96 o 
   2   2  22     1942.15     2600.07    479.59 o 
   4   2  22     3356.69     3886.08    328.18 o 
   6   2  22      101.36      128.01    195.19 o 
   8   2  22     1263.75      949.36    390.52 o 
  10   2  22     9811.65    10273.52    979.74 o 
 -19   3  22    27024.85    26707.36   2200.98 o 
 -17   3  22      792.80     1199.84    365.55 o 
 -15   3  22    21892.08    23546.46    961.20 o 
 -13   3  22    27584.47    24762.14    631.23 o 
 -11   3  22    44268.32    43704.24    945.88 o 
  -9   3  22      835.81      658.00    238.82 o 
  -7   3  22      357.02     -132.70    132.70 o 
  -5   3  22    13580.68    11766.75    725.59 o 
  -3   3  22    19797.63    16459.84    712.89 o 
  -1   3  22    20874.39    20015.96   1076.91 o 
   1   3  22    56831.13    59671.54   2256.73 o 
   3   3  22     2267.69     1945.28    256.07 o 
   5   3  22      185.41       45.53    233.67 o 
   7   3  22    16080.29    16790.96   1503.86 o 
   9   3  22     5180.13     4446.49    685.13 o 
  11   3  22     7736.00     7972.26    657.62 o 
 -18   4  22     3117.25     2146.26    640.60 o 
 -16   4  22     6313.05     6662.42    576.04 o 
 -14   4  22      305.96      451.14    224.16 o 
 -12   4  22     9368.59     8187.40    473.98 o 
 -10   4  22    15005.17    13882.43    567.51 o 
  -8   4  22    31339.21    30797.80    704.10 o 
  -6   4  22    40827.32    38266.46   1826.36 o 
  -4   4  22    32810.08    28591.50   1786.03 o 
  -2   4  22    14754.66    15628.21    842.86 o 
   0   4  22    10073.69     9513.02    815.30 o 
   2   4  22       10.32      -34.86    193.32 o 
   4   4  22     2044.64     2170.42    349.87 o 
   6   4  22    39408.75    46090.48   5796.20 o 
   8   4  22    34946.15    39993.82   5224.11 o 
  10   4  22    12793.67    13370.46    775.09 o 
 -19   5  22    16324.67    16104.63   1942.34 o 
 -17   5  22    10157.25     9875.54    741.77 o 
 -15   5  22      790.59      661.98    314.55 o 
 -13   5  22    10696.33     9344.35    511.36 o 
 -11   5  22    11091.80     9966.79    500.79 o 
  -9   5  22    31097.97    32724.85   1240.94 o 
  -7   5  22    17812.62    19498.86    631.45 o 
  -5   5  22   100115.51    88403.56   9934.15 o 
  -3   5  22    18055.46    14386.71   1384.51 o 
  -1   5  22    16934.68    15891.83   1217.82 o 
   1   5  22     7698.14     7021.54   1010.57 o 
   3   5  22     4379.35     4627.19    446.52 o 
   5   5  22      448.48     1156.65    323.04 o 
   7   5  22    20113.71    24309.70   2442.49 o 
   9   5  22    10538.62    11897.37   1036.26 o 
  11   5  22    18176.08    20179.05   1519.27 o 
 -18   6  22    26253.49    26190.10   1124.67 o 
 -16   6  22     6167.46     5857.92    580.81 o 
 -14   6  22      102.31      110.87    214.15 o 
 -12   6  22     5129.79     5305.71    404.06 o 
 -10   6  22     3770.61     3929.03    331.59 o 
  -8   6  22    26540.36    27639.58   2284.91 o 
  -6   6  22    69894.84    59659.88   8428.51 o 
  -4   6  22    12184.96    10204.70   1399.21 o 
  -2   6  22        0.45     -102.02    198.45 o 
   0   6  22      892.29      952.16    283.32 o 
   2   6  22     7832.73     7714.03   1747.08 o 
   4   6  22    21948.43    23114.60   2279.77 o 
   6   6  22    14455.73    15001.27   1854.99 o 
   8   6  22      245.84       44.15    254.00 o 
  10   6  22     2775.04     2863.71    445.81 o 
 -17   7  22    36270.01    41739.04   2266.07 o 
 -15   7  22      186.26      -61.10    273.13 o 
 -13   7  22    12406.00    10616.49    544.95 o 
 -11   7  22      610.39      493.69    227.01 o 
  -9   7  22     1356.01     1718.07    363.32 o 
  -7   7  22     7452.35     6142.48    907.62 o 
  -5   7  22    12121.68    11217.29   2077.93 o 
  -3   7  22     1877.78     1616.79    464.18 o 
  -1   7  22      335.78      390.00    259.96 o 
   1   7  22    24080.46    24552.06   2740.52 o 
   3   7  22    10020.94    10390.12    655.07 o 
   5   7  22    54216.52    52078.72   6662.88 o 
   7   7  22       80.16      137.13    270.49 o 
   9   7  22        4.39      151.71    284.24 o 
 -16   8  22     2287.45     2335.99    450.06 o 
 -14   8  22      922.47      684.11    320.30 o 
 -12   8  22      309.78      852.12    314.87 o 
 -10   8  22     8855.28     8976.73    623.57 o 
  -8   8  22    22095.95    20285.51   2422.83 o 
  -6   8  22    10151.93     9659.37   1250.49 o 
  -4   8  22     1853.97     2184.89    822.16 o 
  -2   8  22     4962.23     4443.80   1121.90 o 
   0   8  22     7218.74     7875.39    849.56 o 
   2   8  22     2822.15     2057.80    366.68 o 
   4   8  22     1853.27     1579.84    373.03 o 
   6   8  22     1623.86     2135.97    389.63 o 
   8   8  22    11791.23    12003.60    749.23 o 
 -15   9  22      669.86      500.14    510.42 o 
 -13   9  22     4915.53     5266.81    547.75 o 
 -11   9  22     6793.94     8485.34    635.85 o 
  -9   9  22     2542.19     1684.24    240.16 o 
  -7   9  22      551.70      662.36    254.63 o 
  -5   9  22     3672.39     3726.80    540.10 o 
  -3   9  22    10750.73     8710.52    618.39 o 
  -1   9  22      635.67      541.38    296.84 o 
   1   9  22        6.65      256.28    258.43 o 
   3   9  22       85.80       47.12    248.06 o 
   5   9  22     1159.63      909.90    338.89 o 
   7   9  22     1181.50     1122.18    280.92 o 
 -14  10  22      144.50      460.59    345.12 o 
 -12  10  22     1440.11      993.36    371.11 o 
 -10  10  22      120.79      281.52    173.58 o 
  -8  10  22    12166.28    10499.44   1680.23 o 
  -6  10  22    14342.42    12084.61   1626.72 o 
  -4  10  22       42.31     -113.23    229.16 o 
  -2  10  22     1691.47     2725.11    700.54 o 
   0  10  22     2649.81     2372.85    406.17 o 
   2  10  22    10744.76    11551.46   1670.00 o 
   4  10  22     9089.94    10567.22   1438.77 o 
   6  10  22     5520.63     7094.29    960.89 o 
 -13  11  22    14485.99    14977.30    880.38 o 
 -11  11  22     8653.17     6899.68    928.58 o 
  -9  11  22     2640.97     2515.05    442.62 o 
  -7  11  22       14.91      405.72    207.55 o 
  -5  11  22     1175.45     1225.69    411.08 o 
  -3  11  22     2851.17     2457.52    769.06 o 
  -1  11  22       86.66      353.63    264.19 o 
   1  11  22    11738.10    12512.58   2361.98 o 
   3  11  22     1946.96     2275.13    471.03 o 
   5  11  22     6213.89     7184.69    666.29 o 
 -12  12  22       89.79      -85.90    206.75 o 
 -10  12  22     4565.02     2808.21    501.61 o 
  -8  12  22      543.24      256.14    232.13 o 
  -6  12  22     5895.44     4567.50    606.34 o 
  -4  12  22       10.73     -118.46    608.05 o 
  -2  12  22      193.82      875.76    313.56 o 
   0  12  22      301.58      762.32    388.81 o 
   2  12  22    18276.04    17635.57   2826.16 o 
   4  12  22     7263.81     8224.04   3006.01 o 
  -9  13  22    20774.13    17758.86   2652.49 o 
  -7  13  22     9259.76     9344.63   2067.38 o 
  -5  13  22    30421.96    30475.44   5450.21 o 
  -3  13  22    13425.92    14380.60   2937.49 o 
  -1  13  22     1401.66     1037.77    356.25 o 
   1  13  22     1969.92     2123.69    429.63 o 
  -6  14  22     8998.07     7859.79   2831.30 o 
  -4  14  22    15964.07    19087.43   4864.42 o 
  -2  14  22      158.33      393.97    356.27 o 
 -19   1  23      397.88      612.91    348.79 o 
 -17   1  23     2635.70     2178.90    420.26 o 
 -15   1  23       41.85      710.34    328.16 o 
 -13   1  23     5022.99     5445.34    343.39 o 
 -11   1  23    21186.07    23940.04    614.13 o 
  -9   1  23    12330.39    11934.97    445.77 o 
  -7   1  23     1921.94     2284.73    228.67 o 
  -5   1  23    22001.98    23077.38   1174.71 o 
  -3   1  23     3228.75     3799.78    220.81 o 
  -1   1  23     2248.92     1837.50    217.30 o 
   1   1  23     1857.69     2500.50    310.51 o 
   3   1  23     1687.72     1499.54    207.75 o 
   5   1  23     4728.47     5593.37    395.98 o 
   7   1  23    37954.20    38235.12   1583.84 o 
 -18   2  23     4581.15     4454.04    551.04 o 
 -16   2  23     6014.54     6873.88    598.20 o 
 -14   2  23    83079.59    81402.91   1324.09 o 
 -12   2  23      259.23       58.62    163.44 o 
 -10   2  23     4604.66     4724.58    315.46 o 
  -8   2  23    25902.11    27274.92    630.22 o 
  -6   2  23     8212.27     8811.82    384.40 o 
  -4   2  23    31968.45    28477.63   1423.77 o 
  -2   2  23    88049.63    83325.11   3271.46 o 
   0   2  23     1739.00     1655.64    211.93 o 
   2   2  23     1377.37     1680.93    325.14 o 
   4   2  23    26497.31    26220.17   1163.45 o 
   6   2  23     3021.01     4267.79    741.09 o 
   8   2  23     2381.70     2742.35    394.81 o 
  10   2  23     5762.18     5929.80    794.75 o 
 -19   3  23     3349.12     3966.04    576.45 o 
 -17   3  23     2732.82     3227.72    474.60 o 
 -15   3  23     2395.63     3423.11    539.54 o 
 -13   3  23    25743.05    26688.02    721.90 o 
 -11   3  23      202.09      244.22    186.41 o 
  -9   3  23     8095.21     8359.47    394.85 o 
  -7   3  23     1357.37     1299.32    210.52 o 
  -5   3  23     2240.58     1420.63    188.35 o 
  -3   3  23    35809.47    31911.67   1304.25 o 
  -1   3  23    45560.02    43888.52   3557.34 o 
   1   3  23      848.17      781.97    215.13 o 
   3   3  23      765.04     1139.93    232.54 o 
   5   3  23    18682.91    19925.64   1065.38 o 
   7   3  23     7167.21     8652.33   1438.77 o 
   9   3  23      197.30      205.54    400.80 o 
 -18   4  23      100.97      247.22    363.82 o 
 -16   4  23     2993.76     2023.95    578.93 o 
 -14   4  23    10288.67    10800.98    555.18 o 
 -12   4  23     8281.52     9158.43    509.00 o 
 -10   4  23     7395.80     7131.64    438.40 o 
  -8   4  23    39355.08    39474.71    758.86 o 
  -6   4  23     1425.25     1631.14    201.51 o 
  -4   4  23      305.23      592.20    185.32 o 
  -2   4  23   109342.05   106999.20   7536.80 o 
   0   4  23     8163.91     8014.18   1043.11 o 
   2   4  23     7418.34     7385.21   1037.97 o 
   4   4  23      910.86      464.18    278.56 o 
   6   4  23    48951.82    51135.55   4348.86 o 
   8   4  23     8076.71     9088.82   1443.91 o 
  10   4  23    33881.79    36664.71   1747.08 o 
 -17   5  23      195.24      851.18    436.77 o 
 -15   5  23     5020.30     4796.49    500.42 o 
 -13   5  23      428.69      377.75    220.38 o 
 -11   5  23     3384.82     2715.66    313.31 o 
  -9   5  23    11465.15    12030.32    526.45 o 
  -7   5  23    69686.79    72047.20   1416.48 o 
  -5   5  23    63263.03    56254.07   5997.16 o 
  -3   5  23    10119.26     8352.39   1271.05 o 
  -1   5  23     1648.61     1622.73    344.87 o 
   1   5  23     4834.35     4988.43   1132.18 o 
   3   5  23      833.51      624.12    271.42 o 
   5   5  23    21527.96    24110.85   2670.29 o 
   7   5  23    33768.37    34782.98   3293.76 o 
   9   5  23    27702.13    27696.37   1568.95 o 
 -18   6  23    23890.30    25429.76   1146.40 o 
 -16   6  23    29757.26    30604.29   1149.46 o 
 -14   6  23     3640.80     3581.19    475.10 o 
 -12   6  23      661.24      732.09    269.92 o 
 -10   6  23     2561.12     4016.76    344.33 o 
  -8   6  23    31733.91    33954.66   1265.78 o 
  -6   6  23    25415.52    23501.37   2106.93 o 
  -4   6  23    46096.03    41446.94   4935.04 o 
  -2   6  23       32.42       18.49    274.05 o 
   0   6  23    22008.63    22949.19   2785.05 o 
   2   6  23     5385.62     5679.64    606.34 o 
   4   6  23    15813.86    17008.04   1889.25 o 
   6   6  23      864.91     1357.90    351.13 o 
   8   6  23        0.55      -61.66    363.12 o 
 -17   7  23    19720.43    21520.42   1032.75 o 
 -15   7  23     3220.68     3549.23    541.25 o 
 -13   7  23     1146.77     1651.37    295.19 o 
 -11   7  23     1434.03     1846.46    379.72 o 
  -9   7  23      150.64      302.64    254.00 o 
  -7   7  23     5688.48     5308.35    753.00 o 
  -5   7  23      926.90      877.07    469.14 o 
  -3   7  23     8480.84     9059.30   1344.57 o 
  -1   7  23      951.86     1095.86    307.64 o 
   1   7  23     7564.19     8941.13   1313.74 o 
   3   7  23     3331.39     3331.04   1219.53 o 
   5   7  23     3121.99     3062.05    435.93 o 
   7   7  23        0.50      185.52    272.31 o 
   9   7  23      163.82      411.08    459.04 o 
 -16   8  23     1062.70     1449.05    650.87 o 
 -14   8  23      376.64      700.68    335.42 o 
 -12   8  23    22583.42    25350.11   1015.42 o 
 -10   8  23    14759.57    15443.32    811.37 o 
  -8   8  23      141.08      358.30    189.21 o 
  -6   8  23       45.18      370.42    189.32 o 
  -4   8  23      156.83       82.11    231.95 o 
  -2   8  23      259.29      596.59    277.36 o 
   0   8  23    28507.74    27993.08   3411.94 o 
   2   8  23     1458.69     1481.10    365.55 o 
   4   8  23    10480.74    10837.31   2177.00 o 
   6   8  23      725.28      790.23    331.16 o 
   8   8  23      556.93      274.05    438.48 o 
 -15   9  23      681.06      486.44    469.31 o 
 -13   9  23     7107.66     6504.87    600.01 o 
 -11   9  23    12697.84    12570.37   1467.89 o 
  -9   9  23      935.33      684.47    238.11 o 
  -7   9  23     9793.21     8728.48    974.55 o 
  -5   9  23     3800.63     3467.09    691.24 o 
  -3   9  23     3005.34     2503.84    401.90 o 
  -1   9  23     1251.73      982.54    331.10 o 
   1   9  23     2539.76     2240.39    398.33 o 
   3   9  23    10311.31    11571.74   1359.98 o 
   5   9  23     1585.69     2133.41    418.30 o 
   7   9  23      141.58      210.71    285.80 o 
 -14  10  23     2619.05     2004.63    856.41 o 
 -12  10  23       84.15      233.69    352.39 o 
 -10  10  23     5623.07     3899.37    387.47 o 
  -8  10  23      379.10      271.07    198.01 o 
  -6  10  23      450.75      669.44    235.82 o 
  -4  10  23     2111.45     1535.91    426.49 o 
  -2  10  23     4640.05     4236.94    691.98 o 
   0  10  23     2055.75     2422.98    425.68 o 
   2  10  23     3280.56     3584.86    536.11 o 
   4  10  23       23.15     -203.38    252.08 o 
   6  10  23      495.21      568.52    357.98 o 
 -13  11  23      376.92      407.23    370.49 o 
 -11  11  23     2562.95     2113.83    496.62 o 
  -9  11  23        0.96      100.79    203.64 o 
  -7  11  23     9252.91     7841.46    946.35 o 
  -5  11  23      852.69      782.66    306.08 o 
  -3  11  23       26.22       60.58    240.92 o 
  -1  11  23      306.68      727.08    313.89 o 
   1  11  23     2154.37     1532.60    388.77 o 
   3  11  23     1689.89     1757.73    424.49 o 
   5  11  23     1946.25     1699.33    405.69 o 
 -10  12  23     3237.60     3443.56    400.46 o 
  -8  12  23     9113.70     8381.03   1681.52 o 
  -6  12  23       72.57      296.41    288.13 o 
  -4  12  23     3617.73     5181.81    550.66 o 
  -2  12  23      178.54     -116.79    253.40 o 
   0  12  23    20383.76    22392.41   2826.16 o 
   2  12  23     5702.28     6714.87    645.88 o 
  -9  13  23     9263.25     6720.42    631.25 o 
  -7  13  23      118.69      -68.57    283.87 o 
  -5  13  23     4198.14     4424.69    556.50 o 
  -3  13  23     5695.37     5245.22   1156.16 o 
  -1  13  23        0.31      133.21    269.14 o 
   1  13  23    14372.16    17081.41    952.03 o 
 -18   0  24      411.44      630.32    527.55 o 
 -16   0  24      192.50     -232.94    345.99 o 
 -14   0  24     3830.89     4808.05    758.78 o 
 -12   0  24     2422.28     1740.60    345.12 o 
 -10   0  24    29934.23    30055.55    975.10 o 
  -8   0  24    76564.48    85649.39   1570.62 o 
  -6   0  24    12070.42    12532.10    640.42 o 
  -4   0  24    47765.63    46266.31   4064.50 o 
  -2   0  24     9443.67    10064.00    674.85 o 
   0   0  24     6065.94     6720.30    504.07 o 
   2   0  24    15985.52    16761.12    870.11 o 
   4   0  24    49651.28    48191.52   2663.44 o 
   6   0  24      124.94     -277.48    277.48 o 
   8   0  24     3656.72     3744.23    647.45 o 
 -19   1  24     2430.55     2761.99    492.40 o 
 -17   1  24      691.56      847.77    359.36 o 
 -15   1  24    26312.56    28671.63   1070.96 o 
 -13   1  24    15985.84    17666.44    563.81 o 
 -11   1  24      250.58      197.17    176.50 o 
  -9   1  24     7231.43     7918.58    412.56 o 
  -7   1  24     6211.55     5159.15    318.18 o 
  -5   1  24      298.41      283.78    115.98 o 
  -3   1  24     7442.59     7041.10    291.68 o 
  -1   1  24     3356.40     2899.58    256.22 o 
   1   1  24      568.88      723.01    174.16 o 
   3   1  24    28104.55    29014.23    792.81 o 
   5   1  24    14572.65    14800.07    608.31 o 
   7   1  24     1923.40     2400.85    314.23 o 
 -18   2  24      871.67      435.66    342.24 o 
 -16   2  24      513.33      712.69    340.27 o 
 -14   2  24    34574.15    43029.61   1862.74 o 
 -12   2  24      242.30      233.65    185.63 o 
 -10   2  24      209.65      155.15    163.18 o 
  -8   2  24        8.43      -85.98    155.40 o 
  -6   2  24    34829.35    34747.93    713.45 o 
  -4   2  24     2020.62     2219.35    189.99 o 
  -2   2  24    17891.89    17984.71    808.43 o 
   0   2  24     3708.26     3547.79    274.56 o 
   2   2  24     2158.21     1975.61    280.51 o 
   4   2  24    14864.40    17003.24    674.60 o 
   6   2  24      773.88      834.34    241.84 o 
   8   2  24      691.22      863.28    325.63 o 
  10   2  24      561.52      852.99    507.00 o 
 -17   3  24      406.38      443.83    320.39 o 
 -15   3  24    26527.76    28182.89   1075.21 o 
 -13   3  24     5164.20     5254.61    479.12 o 
 -11   3  24    40700.51    41879.13    834.63 o 
  -9   3  24        1.42      170.72    190.48 o 
  -7   3  24     2207.49     2191.24    240.16 o 
  -5   3  24       21.12       16.94    209.59 o 
  -3   3  24   118476.94   111944.98   4537.25 o 
  -1   3  24   104179.97   104516.32   6872.92 o 
   1   3  24     6968.06     6916.58    509.44 o 
   3   3  24    24289.44    26644.19   1121.64 o 
   5   3  24     1787.78     2163.83    469.31 o 
   7   3  24    30325.77    36209.03   3567.81 o 
   9   3  24     1771.06     1551.82    554.95 o 
 -18   4  24      162.29      284.85    374.41 o 
 -16   4  24     4573.85     5097.67    535.62 o 
 -14   4  24       59.34      433.33    236.94 o 
 -12   4  24     2851.89     2309.83    327.23 o 
 -10   4  24    10983.67    11508.64    535.40 o 
  -8   4  24      322.50      433.68    180.07 o 
  -6   4  24    18880.25    15983.51    918.36 o 
  -4   4  24    25834.48    23976.78   1860.61 o 
  -2   4  24    18105.57    19440.04   1966.22 o 
   0   4  24        5.84       -0.42    227.66 o 
   2   4  24    19507.55    19723.79   2367.12 o 
   4   4  24       48.98      179.85    234.96 o 
   6   4  24     8619.48     8839.94    870.11 o 
   8   4  24     6250.39     7177.29    593.45 o 
 -17   5  24    13371.22    13840.44    869.24 o 
 -15   5  24       20.75     -147.55    265.27 o 
 -13   5  24      108.86      345.66    228.55 o 
 -11   5  24    12647.72    11812.04    547.55 o 
  -9   5  24     3675.19     4722.82    362.65 o 
  -7   5  24     7029.92     5570.50    528.78 o 
  -5   5  24    58379.22    51967.90   5286.46 o 
  -3   5  24    18142.38    17500.13   1120.19 o 
  -1   5  24    20490.89    20853.33   2596.64 o 
   1   5  24     3232.63     2641.91    386.31 o 
   3   5  24     5464.43     5971.59   1132.18 o 
   5   5  24     3839.24     4134.86    712.53 o 
   7   5  24    16788.02    20495.53   2394.53 o 
   9   5  24     6485.52     8094.81    952.33 o 
 -16   6  24        2.18      -76.69    325.63 o 
 -14   6  24    16552.17    15495.53    647.67 o 
 -12   6  24     4931.92     4858.35    392.17 o 
 -10   6  24     2748.87     3033.43    507.00 o 
  -8   6  24    10266.74     8904.78    635.86 o 
  -6   6  24    41542.32    34383.50   4151.08 o 
  -4   6  24     1658.42     1443.52    266.62 o 
  -2   6  24      109.94      398.21    258.34 o 
   0   6  24     9140.05     9824.86   1764.21 o 
   2   6  24       52.11       53.45    261.81 o 
   4   6  24      597.30      288.81    255.10 o 
   6   6  24       58.89      149.11    272.50 o 
   8   6  24      512.66      681.70    500.14 o 
 -15   7  24      272.75      293.54    322.83 o 
 -13   7  24     6167.71     7216.33    751.93 o 
 -11   7  24    12634.37    13599.35    760.60 o 
  -9   7  24       89.28      267.78    271.67 o 
  -7   7  24      461.35      466.70    216.65 o 
  -5   7  24    10354.58    10812.13   1471.33 o 
  -3   7  24     7455.89     7509.73    703.97 o 
  -1   7  24    52070.27    52473.34   6858.15 o 
   1   7  24    47786.27    49112.23   6984.90 o 
   3   7  24     1639.00     1822.23    529.26 o 
   5   7  24     2609.77     2632.85    423.82 o 
   7   7  24      350.55      675.02    337.43 o 
 -16   8  24     1674.11     2158.16    695.41 o 
 -14   8  24       12.13     -156.33    307.98 o 
 -12   8  24    11417.48    13369.64    796.54 o 
 -10   8  24      333.40      480.78    300.25 o 
  -8   8  24     5141.27     3851.73    364.87 o 
  -6   8  24      323.04      279.19    210.89 o 
  -4   8  24       91.97       15.57    364.83 o 
  -2   8  24      125.23      366.75    316.87 o 
   0   8  24     9408.80    11673.56    952.33 o 
   2   8  24      343.84      390.58    272.97 o 
   4   8  24     6404.08     6446.49   1144.17 o 
   6   8  24        2.25      364.91    305.55 o 
 -15   9  24       44.78     -240.54    300.99 o 
 -13   9  24    15193.17    18649.56    959.43 o 
 -11   9  24     2332.11     3865.89    527.55 o 
  -9   9  24     2077.41     2284.41    316.35 o 
  -7   9  24     1912.95     1371.06    280.67 o 
  -5   9  24     4234.60     3104.78    439.58 o 
  -3   9  24     1110.27      916.88    321.85 o 
  -1   9  24    27347.65    26347.21   4739.38 o 
   1   9  24    13719.88    15154.96   1390.81 o 
   3   9  24      967.58     1204.95    358.40 o 
   5   9  24      311.30       82.36    289.46 o 
 -12  10  24    18926.41    19852.56    977.02 o 
 -10  10  24     9413.45     8594.35   1337.78 o 
  -8  10  24      667.31      392.02    220.78 o 
  -6  10  24     3979.70     3775.56    377.21 o 
  -4  10  24     1278.06      969.66    349.42 o 
  -2  10  24     4887.19     4920.08    517.00 o 
   0  10  24      690.64      735.21    330.48 o 
   2  10  24     1131.75     1008.58    359.56 o 
   4  10  24      889.59      822.16    400.80 o 
 -11  11  24    50026.13    41109.04   5830.77 o 
  -9  11  24    12294.05     9818.92   1812.12 o 
  -7  11  24      197.38      194.31    236.74 o 
  -5  11  24      109.96       38.63    283.23 o 
  -3  11  24     1284.24      520.54    459.04 o 
  -1  11  24      842.94     1293.89    371.34 o 
   1  11  24    16539.65    17792.72   2990.59 o 
   3  11  24       48.13      -56.45    311.67 o 
 -10  12  24     5214.87     3467.10    417.72 o 
  -8  12  24      655.82      894.74    319.09 o 
  -6  12  24     1654.39     1374.00    395.81 o 
  -4  12  24      159.33      255.57    306.99 o 
  -2  12  24     2614.12     3195.90    847.85 o 
   0  12  24     8262.40    10306.76   2211.26 o 
  -5  13  24    21795.13    22451.00   4035.41 o 
  -3  13  24     2757.57     2773.33    726.24 o 
 -17   1  25    14657.23    13896.32    846.47 o 
 -15   1  25     4155.71     5572.04    549.72 o 
 -13   1  25     1306.46     1675.61    266.84 o 
 -11   1  25     5461.88     4908.92    334.93 o 
  -9   1  25   145787.75   151536.22   1515.36 o 
  -7   1  25    11507.51    12741.66    686.31 o 
  -5   1  25     7454.89     6763.52    347.25 o 
  -3   1  25      163.35      303.84    124.01 o 
  -1   1  25     6102.71     7240.08    375.00 o 
   1   1  25     7078.81     8140.63    395.92 o 
   3   1  25    35504.06    37871.72    932.64 o 
   5   1  25     5130.07     5874.76    438.11 o 
   7   1  25      294.96      411.55    269.43 o 
 -18   2  25       14.96       47.96    979.74 o 
 -16   2  25    21393.70    23648.92   1027.78 o 
 -14   2  25    41058.33    43777.71    882.61 o 
 -12   2  25     5884.12     5723.40    354.59 o 
 -10   2  25      473.74      624.03    203.38 o 
  -8   2  25     3082.92     3114.93    557.04 o 
  -6   2  25     7514.21     7290.00    561.78 o 
  -4   2  25     2926.81     2695.39    244.61 o 
  -2   2  25     2144.14     2276.16    244.17 o 
   0   2  25       31.22      269.83    216.21 o 
   2   2  25    49757.01    54509.04   1489.68 o 
   4   2  25    70505.43    76976.58   2717.28 o 
   6   2  25        2.08       96.59    242.79 o 
   8   2  25      387.27      415.02    349.42 o 
 -17   3  25     2385.10     1591.20    420.22 o 
 -15   3  25    15645.32    19919.01    928.95 o 
 -13   3  25    10994.63    12641.32    517.10 o 
 -11   3  25    12101.38    11483.23    474.35 o 
  -9   3  25     6528.11     6173.27    448.89 o 
  -7   3  25     2236.43     1698.26    234.31 o 
  -5   3  25      101.27       72.14    110.72 o 
  -3   3  25    16254.53    17448.83   1265.72 o 
  -1   3  25     2302.84     2864.61    411.08 o 
   1   3  25     9104.63     8660.55    476.96 o 
   3   3  25       45.46      171.62    309.17 o 
   5   3  25     7643.13     8506.08    726.24 o 
   7   3  25      117.43      -77.52    237.85 o 
 -16   4  25       37.95     -249.23    249.23 o 
 -14   4  25     6742.82     7547.28    531.96 o 
 -12   4  25      345.36      220.83    397.69 o 
 -10   4  25      677.96      645.52    238.55 o 
  -8   4  25      109.70      196.02    166.33 o 
  -6   4  25    36192.34    33176.75   1883.85 o 
  -4   4  25     1442.72     1496.55    235.21 o 
  -2   4  25    49269.98    48973.20   3609.19 o 
   0   4  25      708.43      697.12    288.25 o 
   2   4  25     3285.86     3845.57    786.19 o 
   4   4  25     2265.88     2216.44    373.01 o 
   6   4  25     6451.92     7320.81    777.62 o 
   8   4  25     2854.89     1750.51    592.64 o 
 -17   5  25       57.66     -223.86    332.74 o 
 -15   5  25     5126.15     5920.81    567.02 o 
 -13   5  25    12793.60    11720.38    675.53 o 
 -11   5  25    16657.14    17762.05    671.05 o 
  -9   5  25     8024.06     8381.32    478.38 o 
  -7   5  25      627.16      656.15    299.12 o 
  -5   5  25      433.10      599.45    218.30 o 
  -3   5  25        1.86      100.40    228.90 o 
  -1   5  25     2528.42     3119.38    420.78 o 
   1   5  25      592.52      654.55    301.37 o 
   3   5  25     7639.64     8702.23   1486.73 o 
   5   5  25     3800.58     4857.75    799.89 o 
   7   5  25      592.74     1214.72    346.36 o 
 -16   6  25     1603.39     1396.99    434.76 o 
 -14   6  25     1172.05     1195.59    279.20 o 
 -12   6  25      324.42      406.03    297.50 o 
 -10   6  25     2522.22     2610.28    428.73 o 
  -8   6  25     1616.22     1930.73    293.81 o 
  -6   6  25    12914.33    12350.81   1186.44 o 
  -4   6  25     4788.83     4349.15    522.41 o 
  -2   6  25     5215.10     4807.00    777.62 o 
   0   6  25    48437.82    47693.56   4016.57 o 
   2   6  25     3528.84     3752.86    452.48 o 
   4   6  25      267.41        4.29    256.06 o 
   6   6  25     2248.64     2695.18    434.76 o 
 -15   7  25       67.72     -452.19    452.19 o 
 -13   7  25     2985.22     2764.74    475.76 o 
 -11   7  25     1322.13     1786.88    399.09 o 
  -9   7  25    22587.96    18976.59   1951.59 o 
  -7   7  25     2315.66     2513.97    321.51 o 
  -5   7  25        6.79      134.39    192.86 o 
  -3   7  25      235.21      190.78    247.56 o 
  -1   7  25    39537.26    41214.50   4597.22 o 
   1   7  25    55276.03    53953.90   5114.49 o 
   3   7  25       42.99      204.87    260.32 o 
   5   7  25      599.82     1030.19    361.98 o 
 -14   8  25    14138.62    12381.80    793.96 o 
 -12   8  25    53840.06    60124.47   1565.79 o 
 -10   8  25     8951.82     8012.64    846.50 o 
  -8   8  25     1578.82     1682.63    304.03 o 
  -6   8  25    13887.30    11835.30   1471.07 o 
  -4   8  25     7392.00     7357.85    866.69 o 
  -2   8  25    11881.97    10309.88   1140.74 o 
   0   8  25    40837.12    43602.95   5898.97 o 
   2   8  25     4408.99     4477.65   1190.41 o 
   4   8  25     1986.30     2131.38    424.98 o 
   6   8  25     8944.47    10251.37   1103.06 o 
 -13   9  25    12118.99    12093.00   1060.24 o 
 -11   9  25    26037.80    22759.60   2111.79 o 
  -9   9  25     2734.53     1461.86    286.90 o 
  -7   9  25     1849.24     2052.22    324.49 o 
  -5   9  25    30054.89    29797.16   4559.54 o 
  -3   9  25      319.19      882.76    724.52 o 
  -1   9  25      182.15      527.94    307.98 o 
   1   9  25     3213.43     3011.49    532.69 o 
   3   9  25      945.14      878.33    362.13 o 
   5   9  25    12803.66    14225.76   1582.65 o 
 -12  10  25      282.24      845.08    258.36 o 
 -10  10  25     6822.47     4873.97    613.48 o 
  -8  10  25      158.79      198.54    220.99 o 
  -6  10  25     1143.03     1211.50    503.57 o 
  -4  10  25     9884.47    10947.66   2276.34 o 
  -2  10  25      569.32      405.53    301.57 o 
   0  10  25      932.33     1005.03    368.17 o 
   2  10  25      941.20      126.16    309.60 o 
 -11  11  25    21627.88    21181.83   3853.32 o 
  -9  11  25     6506.87     5399.08    861.59 o 
  -7  11  25     2826.41     2761.41    390.88 o 
  -5  11  25     6874.86     6392.92    612.35 o 
  -3  11  25     6036.09     5484.72   1269.20 o 
  -1  11  25     2729.45     3373.33   1152.73 o 
   1  11  25     4726.43     4250.97    727.95 o 
  -8  12  25     2888.69     2128.28    381.51 o 
  -6  12  25       25.52     -135.51    300.24 o 
  -4  12  25     4543.98     3699.96    527.00 o 
  -2  12  25     3746.56     3122.11    565.23 o 
 -16   0  26    14848.78    15302.37   1198.98 o 
 -14   0  26     1604.03      571.36    474.45 o 
 -12   0  26     5954.92     4596.03    489.51 o 
 -10   0  26    98170.10    90758.27   2004.01 o 
  -8   0  26   155628.98   172326.36   2325.18 o 
  -6   0  26      836.52      989.65    264.14 o 
  -4   0  26     7853.24     7731.78    640.32 o 
  -2   0  26    13942.56    14344.16   2158.16 o 
   0   0  26     3745.26     3410.07    400.33 o 
   2   0  26    16303.63    16901.39    797.40 o 
   4   0  26    18045.14    19700.90   1284.62 o 
   6   0  26       48.64      654.30    407.65 o 
   8   0  26    18207.16    19495.36   1264.06 o 
 -17   1  26      155.06     -104.11    307.98 o 
 -15   1  26     2591.34     2564.40    433.41 o 
 -13   1  26     2787.57     2893.01    303.89 o 
 -11   1  26     7432.10     7010.49    405.62 o 
  -9   1  26    11725.29    13567.31    538.17 o 
  -7   1  26      118.53      -52.75    189.27 o 
  -5   1  26     3990.28     3487.04    226.73 o 
  -3   1  26    12239.74    12325.17    636.50 o 
  -1   1  26    11704.17    11939.60    524.12 o 
   1   1  26     5144.96     5337.21    406.30 o 
   3   1  26    29738.40    33557.45   1031.14 o 
   5   1  26     4239.13     5184.63    817.55 o 
   7   1  26      776.56      734.46    298.26 o 
 -16   2  26     3214.63     2200.90    439.88 o 
 -14   2  26    19747.87    21478.11    653.81 o 
 -12   2  26    12581.14    10563.62    479.35 o 
 -10   2  26      180.47       48.16    190.36 o 
  -8   2  26     6214.35     6084.83    380.68 o 
  -6   2  26     1232.39      784.53    169.28 o 
  -4   2  26    13903.70    13655.97    504.23 o 
  -2   2  26    24790.00    24766.86   1231.47 o 
   0   2  26     3303.69     3631.79    351.05 o 
   2   2  26     8265.09     9733.66    531.09 o 
   4   2  26    19262.14    21206.42    742.23 o 
   6   2  26     1997.39     2090.30    383.79 o 
   8   2  26      119.55      188.41    369.97 o 
 -17   3  26     5608.61     6519.91    628.58 o 
 -15   3  26      507.31      889.10    353.46 o 
 -13   3  26       57.66      765.78    236.84 o 
 -11   3  26     1284.24     1348.69    241.18 o 
  -9   3  26     9760.97     8846.30    441.44 o 
  -7   3  26     2903.39     2803.08    217.34 o 
  -5   3  26     2103.98     2042.14    193.82 o 
  -3   3  26      128.59      402.89    223.97 o 
  -1   3  26      470.65      501.35    218.02 o 
   1   3  26      235.39      256.90    204.69 o 
   3   3  26    12005.83    13965.77   1438.77 o 
   5   3  26      638.28      672.17    308.84 o 
   7   3  26     2020.66     2410.15    403.31 o 
 -16   4  26      479.27      -81.20    306.07 o 
 -14   4  26     5269.35     6139.34    454.08 o 
 -12   4  26     3911.19     3402.22    362.47 o 
 -10   4  26    14306.82    13103.68    597.62 o 
  -8   4  26    10106.45     9469.34    451.19 o 
  -6   4  26     3485.99     3106.25    308.04 o 
  -4   4  26      130.85      358.60    183.32 o 
  -2   4  26      238.88      335.35    207.17 o 
   0   4  26     9581.53     8917.84   1096.21 o 
   2   4  26     4029.39     4041.40    456.21 o 
   4   4  26       12.01      -14.08    232.99 o 
   6   4  26     2847.58     4067.28    897.52 o 
 -15   5  26     1394.66     1492.92    382.52 o 
 -13   5  26     4414.67     4006.71    385.27 o 
 -11   5  26    11685.02    11528.81    576.92 o 
  -9   5  26     1440.80     1384.75    376.82 o 
  -7   5  26     2576.93     2208.85    374.48 o 
  -5   5  26     1618.54     1630.78    409.41 o 
  -3   5  26     7225.10     7565.39   1017.42 o 
  -1   5  26     1016.20     1249.18    351.39 o 
   1   5  26    10681.71    11861.34   1579.22 o 
   3   5  26      704.49     1346.39    346.29 o 
   5   5  26      793.72     1175.84    353.47 o 
   7   5  26     1676.80     1793.43    394.44 o 
 -14   6  26     3343.20     3162.68    369.56 o 
 -12   6  26     1946.39     1308.98    551.53 o 
 -10   6  26       21.62      314.30    813.59 o 
  -8   6  26    12576.67     9927.59   1107.81 o 
  -6   6  26     9063.31     8589.13   1087.85 o 
  -4   6  26    14918.40    15379.42   1312.02 o 
  -2   6  26     3553.49     3127.87    428.48 o 
   0   6  26    15071.60    15088.21    829.01 o 
   2   6  26      418.98      476.29    296.88 o 
   4   6  26     9546.93    11063.13    726.39 o 
   6   6  26     1868.71     2909.29    444.09 o 
 -15   7  26       16.04      242.16    314.91 o 
 -13   7  26     8792.88     9543.30    746.80 o 
 -11   7  26     2366.27     2895.65    465.06 o 
  -9   7  26      984.20     1305.46    290.21 o 
  -7   7  26     1128.47     1059.02    265.92 o 
  -5   7  26     5132.02     3979.22    442.95 o 
  -3   7  26      652.24      515.23    282.88 o 
  -1   7  26    15702.71    13914.55   1065.38 o 
   1   7  26     4730.33     4761.83    525.37 o 
   3   7  26       12.74     -137.76    250.90 o 
   5   7  26     5088.96     4931.42    554.69 o 
 -14   8  26     1115.08     1272.72    644.02 o 
 -12   8  26    28667.64    28459.31   1139.39 o 
 -10   8  26     1054.39     1281.49    300.73 o 
  -8   8  26     5151.63     4632.77    575.20 o 
  -6   8  26     4184.22     3978.89    402.37 o 
  -4   8  26      253.86      418.84    282.32 o 
  -2   8  26     1295.03     1408.20    378.53 o 
   0   8  26    28174.95    28381.62   3014.57 o 
   2   8  26     1551.06     1755.72    455.61 o 
   4   8  26      381.34     1032.28    369.11 o 
 -13   9  26    21224.46    21526.52   1053.57 o 
 -11   9  26    13636.22    11519.26   1264.97 o 
  -9   9  26     2469.94     2016.32    331.77 o 
  -7   9  26       10.46      446.45    328.36 o 
  -5   9  26    14873.32    15591.58   2519.56 o 
  -3   9  26     4864.33     5384.20    637.17 o 
  -1   9  26      729.56      120.97    300.99 o 
   1   9  26      148.86      335.96    407.65 o 
   3   9  26       81.70      -82.70    290.55 o 
 -10  10  26     7318.36     5495.67    756.78 o 
  -8  10  26    12004.45    11749.68   1840.88 o 
  -6  10  26    69084.14    69102.84  15072.85 o 
  -4  10  26     5627.14     5220.79   1572.37 o 
  -2  10  26     9946.87    10317.80   1577.51 o 
   0  10  26        5.43     -299.09    299.09 o 
   2  10  26      341.54      341.01    347.92 o 
  -9  11  26      577.63      180.05    332.21 o 
  -7  11  26    24534.33    25868.38   5037.41 o 
  -5  11  26     2030.15     1537.02    582.36 o 
  -3  11  26       65.69      149.46    301.25 o 
  -1  11  26     4628.06     4877.71    568.03 o 
 -15   1  27     4354.17     4121.84    585.79 o 
 -13   1  27     6057.84     4495.60    349.86 o 
 -11   1  27        8.81       90.86    176.52 o 
  -9   1  27    57281.01    57247.73    996.70 o 
  -7   1  27       63.09       27.58    155.23 o 
  -5   1  27      266.64       70.02    129.12 o 
  -3   1  27    47565.29    48536.78   2755.07 o 
  -1   1  27      774.68      538.66    195.40 o 
   1   1  27      232.38      344.36    318.51 o 
   3   1  27    43440.00    46842.52   2010.46 o 
   5   1  27     1597.95     1671.41    358.40 o 
   7   1  27     3724.32     3663.82    478.95 o 
 -16   2  27     5001.55     5155.33    592.25 o 
 -14   2  27     7516.60     7776.21    445.55 o 
 -12   2  27       23.96      -86.29    174.89 o 
 -10   2  27       12.58        2.06    175.04 o 
  -8   2  27     4869.50     4021.49    470.16 o 
  -6   2  27     2323.84     1986.86    204.67 o 
  -4   2  27    41444.63    38221.68   1617.28 o 
  -2   2  27    35821.52    36000.71   2748.37 o 
   0   2  27       22.58      -97.92    189.14 o 
   2   2  27    12706.84    13207.68    651.17 o 
   4   2  27     8443.22    10008.17   1089.66 o 
   6   2  27     1917.78     1994.18    515.56 o 
 -15   3  27    34292.93    33015.23   2564.10 o 
 -13   3  27       10.11     -103.57    174.39 o 
 -11   3  27    20643.29    20146.69    626.33 o 
  -9   3  27     1945.43     1670.08    251.46 o 
  -7   3  27     6847.69     6560.86    517.54 o 
  -5   3  27        5.80      104.53    177.28 o 
  -3   3  27    10497.44    10276.83    971.31 o 
  -1   3  27     3279.33     2885.71    379.00 o 
   1   3  27     1297.32     1203.12    273.00 o 
   3   3  27    11434.84    13855.88    969.46 o 
   5   3  27       39.48      188.14    284.83 o 
 -16   4  27    16540.25    18300.19    945.63 o 
 -14   4  27    12587.12    11063.02    595.21 o 
 -12   4  27      499.56      715.38    264.63 o 
 -10   4  27     4787.84     5939.80    431.78 o 
  -8   4  27     2397.22     2572.42    251.90 o 
  -6   4  27      220.91      308.87    183.94 o 
  -4   4  27     3308.79     3081.18    303.49 o 
  -2   4  27      769.95      879.81    368.26 o 
   0   4  27       22.36     -216.54    216.54 o 
   2   4  27     1284.16     1494.81    346.16 o 
   4   4  27     1536.01     1935.91    691.98 o 
   6   4  27      835.84      501.02    317.37 o 
 -15   5  27     1432.87     1204.91    390.75 o 
 -13   5  27      192.65      223.62    339.35 o 
 -11   5  27     2201.67     1911.39    406.92 o 
  -9   5  27      276.35      411.52    195.17 o 
  -7   5  27     2831.70     2571.03    334.81 o 
  -5   5  27     4687.08     4648.59    391.35 o 
  -3   5  27    10551.74     9770.68   1800.18 o 
  -1   5  27     2618.36     3035.22    444.37 o 
   1   5  27     1694.01     1831.48    381.05 o 
   3   5  27     9309.95    10008.99    734.80 o 
   5   5  27     6384.85     9127.10    682.62 o 
 -14   6  27      715.34      604.26    423.07 o 
 -12   6  27     5601.18     5367.27    582.47 o 
 -10   6  27      572.87      466.99    419.64 o 
  -8   6  27     1549.07     1060.20    266.68 o 
  -6   6  27      492.37      338.75    223.59 o 
  -4   6  27     3110.75     2417.16    616.62 o 
  -2   6  27       31.48      406.71    280.88 o 
   0   6  27        7.87      266.44    299.60 o 
   2   6  27      341.44      311.50    287.98 o 
   4   6  27      119.14      252.37    290.67 o 
 -13   7  27     5954.51     4842.74    566.76 o 
 -11   7  27    23091.08    23697.95   1025.58 o 
  -9   7  27     3844.17     3137.04    381.43 o 
  -7   7  27     5725.27     5580.38    454.85 o 
  -5   7  27      158.30      -66.24    281.23 o 
  -3   7  27     2651.34     3536.71    458.64 o 
  -1   7  27    14837.39    16136.06   1702.55 o 
   1   7  27     8884.81     8409.34   1002.00 o 
   3   7  27     8192.50     8058.24    907.80 o 
 -12   8  27     6569.37     7550.17   1269.20 o 
 -10   8  27       93.30      -36.08    238.78 o 
  -8   8  27      240.90      360.89    266.48 o 
  -6   8  27     9486.67    10733.00   1415.53 o 
  -4   8  27    11652.45    11121.80   2005.72 o 
  -2   8  27      209.99      458.35    308.27 o 
   0   8  27      475.74     1616.26    409.21 o 
   2   8  27     1633.86     1621.52    536.11 o 
 -11   9  27     8601.44     6439.70    511.25 o 
  -9   9  27     1656.97      662.92    266.63 o 
  -7   9  27    47069.79    43974.20   4147.58 o 
  -5   9  27    41852.29    43382.38   8925.53 o 
  -3   9  27     4205.36     4459.82    541.28 o 
  -1   9  27        3.16       -5.03    284.29 o 
   1   9  27       93.82     -156.50    294.06 o 
  -8  10  27     7079.18     7381.33    719.20 o 
  -6  10  27     4567.19     5628.10    750.22 o 
  -4  10  27      453.72      182.17    407.65 o 
  -2  10  27      437.05      516.71    628.61 o 
 -16   0  28     1976.37     2785.05    709.11 o 
 -14   0  28     1830.28     2587.06    432.60 o 
 -12   0  28     6471.47     5631.72    531.94 o 
 -10   0  28    51323.99    50425.20   1541.54 o 
  -8   0  28    23071.79    22601.68   1921.79 o 
  -6   0  28     3005.97     1918.42    364.16 o 
  -4   0  28    27485.03    28535.53   2779.16 o 
  -2   0  28     1627.44     1816.79    369.33 o 
   0   0  28    27464.23    26622.51   1894.38 o 
   2   0  28       45.25      250.07    376.82 o 
   4   0  28       42.19      123.32    397.38 o 
 -15   1  28     3785.11     4007.19    518.63 o 
 -13   1  28       63.42      -64.22    187.84 o 
 -11   1  28     1379.35     1963.31    268.24 o 
  -9   1  28      824.35     1076.78    239.83 o 
  -7   1  28      903.67      925.81    169.07 o 
  -5   1  28    33108.06    29628.06   1422.66 o 
  -3   1  28    47509.82    47269.07   2730.35 o 
  -1   1  28     3541.85     3483.00    360.86 o 
   1   1  28     3059.72     3385.42    356.21 o 
   3   1  28     3987.56     4284.13    398.25 o 
   5   1  28       40.46      136.63    262.83 o 
 -14   2  28     4045.82     3526.67    344.98 o 
 -12   2  28    12916.83    11999.35    521.78 o 
 -10   2  28      542.44      837.72    624.04 o 
  -8   2  28     1049.20      830.36    177.43 o 
  -6   2  28     3798.09     3243.24    239.52 o 
  -4   2  28    12932.46    13701.35   1046.75 o 
  -2   2  28     3936.10     4368.22    544.09 o 
   0   2  28     6658.94     6446.19    564.60 o 
   2   2  28     7228.99     8812.87    525.97 o 
   4   2  28     4564.40     5114.15    424.83 o 
 -15   3  28    24324.23    24349.70   1088.82 o 
 -13   3  28     4185.00     3583.91    330.61 o 
 -11   3  28     3157.97     3678.94    327.20 o 
  -9   3  28     8594.37     8368.15    443.67 o 
  -7   3  28      912.51      882.79    218.30 o 
  -5   3  28     6940.07     7402.08    507.31 o 
  -3   3  28    23472.60    23503.24   1806.26 o 
  -1   3  28     5396.09     4966.73    412.20 o 
   1   3  28     1637.49     1444.61    321.12 o 
   3   3  28      821.19      943.12    354.12 o 
   5   3  28      318.50      380.01    308.49 o 
 -14   4  28     4375.67     3215.53    397.75 o 
 -12   4  28        7.44     -209.69    226.81 o 
 -10   4  28        2.93     -149.98    264.57 o 
  -8   4  28        4.56      -27.57    165.22 o 
  -6   4  28      218.16      450.64    195.91 o 
  -4   4  28     2807.00     2554.48    347.13 o 
  -2   4  28     3976.81     3685.16    904.37 o 
   0   4  28      509.43      540.19    316.32 o 
   2   4  28     2755.78     3224.88    537.83 o 
   4   4  28     1158.51     1277.18    386.31 o 
 -13   5  28     7197.42     7434.72    678.28 o 
 -11   5  28      927.74     1012.70    388.09 o 
  -9   5  28    11431.45    10323.03   1117.05 o 
  -7   5  28        5.07      -61.93    181.36 o 
  -5   5  28     2762.62     2199.31    332.21 o 
  -3   5  28     2161.74     2797.95    438.36 o 
  -1   5  28      197.03      326.33    287.98 o 
   1   5  28      124.80       32.07    257.97 o 
   3   5  28     2100.71     2729.10    438.52 o 
 -12   6  28    18526.05    17851.00    945.51 o 
 -10   6  28     5881.53     4915.94    381.23 o 
  -8   6  28     9244.44     8335.76    744.73 o 
  -6   6  28     4608.51     4454.77    419.83 o 
  -4   6  28     3148.72     2938.21    451.52 o 
  -2   6  28     1302.54     1157.73    387.10 o 
   0   6  28    20109.70    18932.24   2315.74 o 
   2   6  28      132.89      -80.31    294.45 o 
 -11   7  28     5815.29     4482.45    378.55 o 
  -9   7  28      995.25      562.70    269.79 o 
  -7   7  28     6020.37     7344.06   1085.87 o 
  -5   7  28     9565.40    10091.10    741.82 o 
  -3   7  28      762.93      945.20    350.20 o 
  -1   7  28     8524.83    10443.50    924.92 o 
   1   7  28    16933.26    17238.81   2827.87 o 
 -10   8  28     2011.21     1611.63    354.94 o 
  -8   8  28     1216.16     1138.72    315.33 o 
  -6   8  28    12863.91    13342.68   1723.10 o 
  -4   8  28      569.46      634.66    347.29 o 
  -2   8  28     2981.86     2834.66    471.10 o 
   0   8  28    25052.75    24462.76   2476.74 o 
  -9   9  28      116.70       21.99    235.20 o 
  -7   9  28      286.44      937.94    318.95 o 
  -5   9  28    12737.49    12692.18   2894.67 o 
  -3   9  28     6635.25     7078.73    645.65 o 
  -1   9  28     1703.76     1431.55    416.61 o 
 -15   1  29      285.73     1035.99    371.53 o 
 -13   1  29     9921.27     9940.02    500.41 o 
 -11   1  29      747.84     1086.44    255.44 o 
  -9   1  29     4790.61     3288.53    322.35 o 
  -7   1  29      815.61      844.03    180.52 o 
  -5   1  29     7371.14     7744.47    505.68 o 
  -3   1  29    23411.92    26759.50   2098.91 o 
  -1   1  29     2477.77     2347.71    326.74 o 
   1   1  29     2972.46     3431.15    378.55 o 
   3   1  29      266.96      356.59    307.74 o 
 -14   2  29    11657.14    10968.51    537.84 o 
 -12   2  29     3139.13     3154.01    328.74 o 
 -10   2  29     2519.28     3335.09    340.68 o 
  -8   2  29     3037.21     3153.20    275.76 o 
  -6   2  29     1940.73     1731.02    268.37 o 
  -4   2  29    40965.90    44381.98   2713.14 o 
  -2   2  29    30406.06    31390.10   1984.46 o 
   0   2  29     2499.98     2850.16    458.63 o 
   2   2  29     9405.45    11642.51    635.15 o 
   4   2  29     2941.85     3202.44    383.81 o 
 -13   3  29     1763.17     1939.50    295.06 o 
 -11   3  29     3192.15     3615.18    346.44 o 
  -9   3  29      460.62      283.55    163.88 o 
  -7   3  29        1.62      156.58    185.72 o 
  -5   3  29     2085.50     1573.11    264.00 o 
  -3   3  29      124.22      204.90    241.57 o 
  -1   3  29     1327.72     1548.87    297.81 o 
   1   3  29     6230.59     7118.98   1119.22 o 
   3   3  29    13425.86    16154.15   2014.28 o 
 -14   4  29     5800.49     5234.82    666.84 o 
 -12   4  29     1258.31     1128.37    757.07 o 
 -10   4  29     9626.52    10149.57    716.89 o 
  -8   4  29      310.28      105.55    211.62 o 
  -6   4  29    18580.20    16501.46   1534.96 o 
  -4   4  29     1202.85     1560.56    374.10 o 
  -2   4  29     8932.45     9705.07    693.83 o 
   0   4  29     9328.61    10587.11    722.37 o 
   2   4  29    36642.49    41402.18   2290.05 o 
 -13   5  29    11247.26     9093.70    755.75 o 
 -11   5  29    31261.38    30156.94   1162.67 o 
  -9   5  29     9524.14     9058.19   1138.66 o 
  -7   5  29      165.55      185.82    236.41 o 
  -5   5  29     2726.53     2908.22    460.87 o 
  -3   5  29     6294.33     5371.08    981.45 o 
  -1   5  29      124.45     -126.78    255.48 o 
   1   5  29     3938.30     4091.92    599.49 o 
 -12   6  29    25678.72    25627.30   1777.91 o 
 -10   6  29      850.95     1816.35    349.21 o 
  -8   6  29      460.56      382.35    254.66 o 
  -6   6  29    12517.75    11982.97    947.94 o 
  -4   6  29        8.92      137.73    288.18 o 
  -2   6  29        0.90       11.67    301.57 o 
   0   6  29    10155.39    12570.13   1625.47 o 
 -11   7  29    12540.05    10152.10   1191.41 o 
  -9   7  29     4510.48     4228.94    443.36 o 
  -7   7  29     4550.88     4808.45    453.81 o 
  -5   7  29      876.98      292.39    353.10 o 
  -3   7  29      334.72      482.06    338.89 o 
  -1   7  29    16521.68    18982.20   1849.85 o 
  -8   8  29        2.22     -176.29    226.52 o 
  -6   8  29     4180.04     4781.31    582.27 o 
  -4   8  29     3915.99     3778.93    928.35 o 
  -2   8  29    12336.22    14296.53   1546.68 o 
 -12   0  30     2561.79     2635.47    452.02 o 
 -10   0  30     1921.79     2475.66    443.10 o 
  -8   0  30    16560.42    17357.23   1650.27 o 
  -6   0  30     7945.53     6587.48    746.87 o 
  -4   0  30     8907.55    10241.02    871.83 o 
  -2   0  30     1299.34     1997.15    578.93 o 
   0   0  30     2117.34     3353.71    688.56 o 
   2   0  30     1961.53     2099.92    623.47 o 
 -13   1  30      488.80      -60.51    213.78 o 
 -11   1  30     2802.59     3059.52    338.04 o 
  -9   1  30       68.98       96.96    193.17 o 
  -7   1  30       23.76      159.25    161.23 o 
  -5   1  30    11719.29    11890.83    620.97 o 
  -3   1  30    11018.86    11718.17    900.06 o 
  -1   1  30      136.31       13.61    206.84 o 
   1   1  30      604.98      804.40    358.68 o 
 -12   2  30     8113.76     7242.86    447.77 o 
 -10   2  30     4350.93     4032.13    350.45 o 
  -8   2  30     4189.98     5064.76    338.04 o 
  -6   2  30      240.70      666.08    230.32 o 
  -4   2  30     4564.70     4469.41    430.01 o 
  -2   2  30        1.32      212.16    222.13 o 
   0   2  30     2170.88     1984.84    339.44 o 
   2   2  30     9076.12    11343.21    638.98 o 
 -13   3  30     1826.32     1171.60    270.55 o 
 -11   3  30     2363.34     2258.92    359.96 o 
  -9   3  30     2124.42     1720.17    546.37 o 
  -7   3  30    28913.16    27249.35   2069.27 o 
  -5   3  30     3661.35     3627.68    349.99 o 
  -3   3  30     7561.56     7473.61    649.45 o 
  -1   3  30      166.37      156.84    214.18 o 
   1   3  30    21590.08    26300.31   1743.65 o 
 -12   4  30     5356.89     4554.49    567.72 o 
 -10   4  30    22827.98    19541.86   1482.85 o 
  -8   4  30    14349.70    11686.30   1230.05 o 
  -6   4  30     4628.27     4497.02    682.08 o 
  -4   4  30      482.62      409.05    330.90 o 
  -2   4  30     3094.75     4311.03    652.59 o 
   0   4  30     2314.78     2009.18    432.61 o 
 -11   5  30     4606.68     5832.10    629.50 o 
  -9   5  30    14282.70    14736.07   2239.57 o 
  -7   5  30    19425.91    18428.22   1478.83 o 
  -5   5  30    10209.97     9521.38   1634.03 o 
  -3   5  30     2644.65     2945.51   1055.10 o 
  -1   5  30      478.84     -125.66    313.68 o 
 -10   6  30    23755.35    19493.97   2269.37 o 
  -8   6  30      876.04      201.70    257.52 o 
  -6   6  30     6127.98     4574.76    448.65 o 
  -4   6  30      356.34     -253.05    253.05 o 
  -2   6  30       26.02      224.92    366.54 o 
  -7   7  30       93.98      -28.11    363.51 o 
  -5   7  30     2858.17     2119.40    476.75 o 
  -3   7  30      684.47      950.40    397.54 o 
 -11   1  31     1104.91      707.19    264.70 o 
  -9   1  31     7258.39     7088.92    389.65 o 
  -7   1  31    13510.08    13049.65    695.02 o 
  -5   1  31      690.30      669.32    241.41 o 
  -3   1  31      181.77      579.42    260.09 o 
  -1   1  31     1147.05     1786.50    417.21 o 
 -10   2  31     2526.79     1632.48    295.11 o 
  -8   2  31      360.91      526.65    248.19 o 
  -6   2  31     1118.68      730.56    256.90 o 
  -4   2  31     3170.54     2983.75    378.11 o 
  -2   2  31     5161.37     5241.25    451.58 o 
   0   2  31     3304.85     3724.57    415.56 o 
 -11   3  31     1489.77     1853.85    365.63 o 
  -9   3  31     2971.78     2450.48    331.03 o 
  -7   3  31     1347.93     1492.06    296.03 o 
  -5   3  31        1.40     -104.38    244.39 o 
  -3   3  31      212.72      500.09    258.91 o 
  -1   3  31     5123.16     3970.07    423.55 o 
 -10   4  31    34741.53    30880.47   3169.57 o 
  -8   4  31     3812.73     3333.69    421.81 o 
  -6   4  31    34603.05    30338.54   3055.56 o 
  -4   4  31      136.79      460.20    335.17 o 
  -2   4  31     1686.04     1197.14    382.70 o 
  -7   5  31    16006.62    15891.30   1425.86 o 
  -5   5  31    11770.41    11091.85   1426.78 o 
  -3   5  31      262.20      376.06    371.68 o 
  -8   0  32     2889.76     2857.34    374.82 o 
  -6   0  32        0.71      -59.40    237.75 o 
  -4   0  32      181.94     -161.01    397.38 o 
  -9   1  32        4.68       47.97    171.66 o 
  -7   1  32        3.53     -124.84    202.85 o 
  -5   1  32     2410.57     2413.31    414.63 o 
  -3   1  32     1070.21      835.93    284.66 o 
  -8   2  32       55.33      367.86    245.86 o 
  -6   2  32        4.17      -16.10    235.11 o 
  -4   2  32      309.93      316.51    263.49 o 
  -5   3  32     3357.49     3276.99    408.37 o 
                                                 
